# Supplementary material for: Genome-wide expression profile of first trimester villous and extravillous human trophoblast cells
Source: Placenta. 2011 Jan;32(1-3):33–43. doi: 10.1016/j.placenta.2010.10.010 (PMC3065343; doi:10.1016/j.placenta.2010.10.010)
Supplement: Suppl Table 3 — : Transcripts different between EVT and VT. 885 transcripts were significantly different at q < 0.01 and differing by >4 fold. Individual hybridization signals are shown for each sample, following normalization (log2 values) and the magnitude of the fold change (EVT vs VT) is then given. [file mmc3.xls]

## Sheet: only sheet
Gene Symbol	log2 HYBRIDISATION SIGNAL												Significance of difference in expression (Average EVT - average VT q-value)	Magitude of difference in expression (Average EVT - average VT log2 hybridisation signal)	Definition	Synonyms	Entrez Gene ID	Probe Id	Probe Sequence
	VT 1	VT 2	VT 3	EVT 1	EVT 2	EVT 3	JEG 1	JEG 2	JEG 3	JAR 1	JAR 2	JAR 3
SLCO2A1	8.09536	7.32415	6.91333	14.5422	14.249	13.5589	6.10092	6.08188	6.35003	6.22146	6.17115	6.09372	3.72917e-07	6.67243	Homo sapiens solute carrier organic anion transporter family, member 2A1 (SLCO2A1), mRNA.	OATP2A1; PGT; SLC21A2	6578	ILMN_1705231	GGTTCTGCTTGGAAAATGATGCCCTGCAACTAACCCTGGTCTTTCCCATG
IFI27	7.55323	6.42575	7.00217	13.9681	13.8506	13.0326	6.40086	6.08808	6.40714	6.5981	6.49517	6.47675	3.56207e-07	6.62337	Homo sapiens interferon, alpha-inducible protein 27 (IFI27), transcript variant 2, mRNA.	FAM14D; P27; ISG12	3429	ILMN_2058782	CCAAGTTCATCCTGGGCTCCATTGGGTCTGCCATTGCGGCTGTCATTGCG
SPRR2G	8.83479	6.6445	7.20386	14.4481	14.438	13.0214	6.32617	6.3281	6.27626	6.21604	6.3075	6.35325	1.62505e-05	6.40815	Homo sapiens small proline-rich protein 2G (SPRR2G), mRNA.		6706	ILMN_1702127	ATCCAGTGGCTCTTCTTACTCCCAGGACTCCATCATCTTCCCTTCAGCTG
PAPPA	7.59996	6.39937	6.63253	13.6918	12.1817	13.935	6.05863	6.12127	6.11988	6.13552	6.03334	5.8672	4.35862e-06	6.39223	Homo sapiens pregnancy-associated plasma protein A, pappalysin 1 (PAPPA), mRNA.	DIPLA1; IGFBP-4ase; ASBABP2; PAPPA1; PAPA; PAPP-A	5069	ILMN_1721770	CACAATTCCAATCCTTTTTCTGTACCTCACGCGCATAAATTTGCTGCTCC
HLA-G	9.67818	7.44269	7.72647	14.6164	14.8457	13.6504	11.8678	12.6214	11.8971	6.31567	6.25251	6.41459	2.61251e-05	6.08839	Homo sapiens HLA-G histocompatibility antigen, class I, G (HLA-G), mRNA.	MHC-G	3135	ILMN_1656670	CCACCATGACCCTCTTCCTCATGCTGAACTGCATTCCTTCCCCAATCACC
ADAM19	8.94428	7.7921	7.31395	14.3778	13.7839	13.8811	10.4315	10.0755	10.7986	10.3943	9.96519	10.0279	3.04879e-06	5.99751	Homo sapiens ADAM metallopeptidase domain 19 (meltrin beta) (ADAM19), mRNA.	MADDAM; FKSG34; MLTNB	8728	ILMN_1713751	TCCAAGCCCACATTTCCAAAGTCACCCCCAACGCGTCCTCTCACACCGTC
KRT6A	6.57377	6.33019	6.43047	13.4465	13.885	9.93283	6.3572	6.23044	6.3626	6.14879	6.06637	6.23906	0.000437936	5.97665	Homo sapiens keratin 6A (KRT6A), mRNA.	K6D; K6C; CK6C; K6A; KRT6C; KRT6D; CK6A; CK6D	3853	ILMN_2219002	GTGTTGTGAACCCCCACCCAGGCAGTATCCATGAAAGCACAAGTGACTAG
STAT4	6.82789	6.18707	6.44453	12.6626	13.0876	11.5779	6.48196	6.06995	6.73996	6.09601	5.99503	5.93813	1.84753e-06	5.9562	Homo sapiens signal transducer and activator of transcription 4 (STAT4), mRNA.		6775	ILMN_1785202	CCCATGTCTCCAAGTGTGTATGCGGTGTTGAGAGAAAACCTGAGTCCCAC
MAMDC2	7.33509	6.24366	6.5362	12.6139	10.296	14.5807	6.23475	6.22852	6.55947	6.22466	6.29854	6.14557	0.000626855	5.79189	Homo sapiens MAM domain containing 2 (MAMDC2), mRNA.	MGC21981	256691	ILMN_1679391	ACAAGGCAATGCTACCTTCTTTATTCCCCCTTTGAACTACCTTTGAAGTC
ESAM	7.20958	6.51815	6.48661	12.5641	11.6529	13.3168	7.39512	7.09379	7.41184	6.84697	6.45849	6.6257	3.1556e-06	5.77316	Homo sapiens endothelial cell adhesion molecule (ESAM), mRNA.	W117m	90952	ILMN_1668092	CACCCCTATCTAACACCACCCTTGGCTCCCACTCCAGCTCCCTGTATTGA
GPC4	7.96363	6.41095	6.49636	13.2715	12.1932	12.3403	10.344	11.2525	10.5236	9.02116	9.96193	8.96473	2.06447e-05	5.64469	Homo sapiens glypican 4 (GPC4), mRNA.	K-glypican	2239	ILMN_1789502	GTCCCAGGCCAAAGACTAACAACTGCCTTGGGAATCCCTTCCTTGTGTCC
CFB	7.15927	6.75098	6.49636	13.2006	12.9744	10.8977	5.98253	6.21903	6.14319	6.17148	6.43875	6.31536	2.75646e-05	5.55538	Homo sapiens complement factor B (CFB), mRNA.	H2-Bf; CFAB; BFD; BF; GBG; PBF2	629	ILMN_1774287	GTCCCTATGCTGACCCCAATACTTGCAGAGGTGATTCTGGCGGCCCCTTG
LOC126767	6.84234	6.3626	6.19922	12.1593	11.3083	11.9001	6.40672	6.31114	6.39156	6.28936	6.32242	6.32437	1.93542e-07	5.32119	PREDICTED: Homo sapiens similar to arylacetamide deacetylase, transcript variant 2 (LOC126767), mRNA.		126767	ILMN_1812867	GGGGTTTGCACATTCTGCCCATGTCTGCGTGGGTTTTCTCTGAGTTCTCC
IL2RB	9.16637	7.16535	7.35015	13.3474	13.1596	13.0743	6.53954	6.90775	6.74547	6.5201	6.27331	6.44137	1.44573e-05	5.29985	Homo sapiens interleukin 2 receptor, beta (IL2RB), mRNA.	CD122; P70-75	3560	ILMN_1684349	GGGGCTCCACACCTTTGCTGTGTGTTCTGGGGCAACCTACTAATCCTCTC
GLIPR1	8.17973	6.80286	6.79251	12.6852	12.6139	12.1593	6.10773	6.15454	6.61258	6.25077	6.29854	6.47876	3.44942e-06	5.22775	Homo sapiens GLI pathogenesis-related 1 (GLIPR1), mRNA.	RTVP1; CRISP7; GLIPR	11010	ILMN_1769245	GAGGGAATTACCCAACTTGGCCATATAAGAGAGGAGCCACCTGCAGTGCC
PLAC8	10.223	8.29025	7.74879	13.756	13.5155	14.3546	7.74623	8.20797	7.73633	9.89058	11.4988	8.84674	0.000560373	5.12136	Homo sapiens placenta-specific 8 (PLAC8), mRNA.	C15; onzin	51316	ILMN_2093343	ATGCTGTCTGTGTGGAACAAGCGTCGCAATGAGGACTCTCTACAGGACCC
PLAC8	9.7656	7.90802	7.45182	13.1246	13.1417	14.1943	7.6196	7.98449	7.49115	9.58311	11.4898	7.99175	0.00145152	5.11174	Homo sapiens placenta-specific 8 (PLAC8), mRNA.	C15; onzin	51316	ILMN_1653026	TAAGGCCCTGCACTGAAAATGCAAGCTCAGGCGCCGGTGGTCGTTGTGAC
FLJ90650	8.00383	6.8099	6.75438	11.9383	12.1295	12.7327	7.79699	7.51773	7.55803	6.20232	6.51491	6.15976	3.26613e-06	5.07744	Homo sapiens laeverin (FLJ90650), mRNA.	LVRN; MGC125378; APQ; MGC125379	206338	ILMN_1810159	CGTGGACAAACGAAAGCACAGGCTACTCAGACTTGGCCACAGGTCATAGG
LAIR2	10.9605	9.12254	9.01459	14.3373	15.037	14.8926	10.2302	7.50866	9.84668	7.26479	6.51796	7.28402	0.000585443	5.05641	Homo sapiens leukocyte-associated immunoglobulin-like receptor 2 (LAIR2), transcript variant 2, mRNA.	MGC71634; CD306	3904	ILMN_2323933	GCCTCCGGATTTGATGCACCATGAATGAGGAGAAATGGCCTCCCGTCTTG
TAP1	9.42553	7.35352	8.75786	13.9592	13.4465	13.2228	10.5749	10.1569	10.9884	10.0929	8.84361	10.3969	9.88686e-05	5.03056	Homo sapiens transporter 1, ATP-binding cassette, sub-family B (MDR/TAP) (TAP1), mRNA.	ABC17; PSF1; FLJ26666; ABCB2; TAP1N; APT1; D6S114E; RING4; FLJ41500; TAP1*0102N	6890	ILMN_1751079	GTAACGGAGTTTAGAGCCAGGGCTGATGCTTTGGTGTGGCCAGCACTCTG
ACVRL1	6.80431	6.16043	6.10686	11.3808	11.4357	11.2831	6.11191	6.01413	6.21127	5.97967	5.98253	6.03975	5.6803e-08	5.00934	Homo sapiens activin A receptor type II-like 1 (ACVRL1), mRNA.	ORW2; HHT; ALK-1; ALK1; SKR3; HHT2; ACVRLK1	94	ILMN_1807493	TCTCAGGCCTAGCTCAGATGATGCGGGAGTGCTGGTACCCAAACCCCTCT
NOTUM	8.33862	7.64596	6.76937	12.3834	12.4058	12.9841	6.44658	6.52966	6.55633	6.41319	6.38528	6.43241	3.44942e-06	5.00643	Homo sapiens notum pectinacetylesterase homolog (Drosophila) (NOTUM), mRNA.		147111	ILMN_2166275	AGTGAGCTGCTGGGGATGCTGAGCAACGGAAGCTAGGCAGACTGTCTGGA
ITGA5	10.2117	8.10195	7.70782	14.2288	13.2647	13.4764	10.3409	10.6212	10.1559	9.97462	10.8562	9.48696	0.000210607	4.98281	Homo sapiens integrin, alpha 5 (fibronectin receptor, alpha polypeptide) (ITGA5), mRNA.	CD49e; VLA5A; FNRA	3678	ILMN_1792679	GCCCAACCCTTCCCTCACCTTGGCACCAGACACCCAGGACTTATTTAAAC
LAIR2	10.4536	8.72913	8.44105	13.6504	14.4057	14.4325	9.70211	7.14327	9.34563	6.95368	6.23714	7.1397	0.000576986	4.95494	Homo sapiens leukocyte-associated immunoglobulin-like receptor 2 (LAIR2), transcript variant 1, mRNA.	MGC71634; CD306	3904	ILMN_1807491	CTGAAGCCTCCGGATTTGATGCACCATGAATGAGGAGAAATGGCCTCCCG
HEG1	8.00036	6.86367	6.90138	12.2748	12.6797	11.3536	7.1806	6.79347	7.21837	6.80072	7.05364	6.94848	9.35451e-06	4.84758	Homo sapiens HEG homolog 1 (zebrafish) (HEG1), mRNA.	KIAA1237; MST112; MSTP112; HEG	57493	ILMN_1666122	CCAAAGGGGGACCATTCAGGTCTAAAAAGCGACAGGTCCGAGACTGGGTC
ITGA2	7.03453	6.48035	6.61451	11.6497	12.8781	10.1281	6.93489	6.96482	7.2106	6.2635	6.35735	6.32198	0.000107638	4.84217	Homo sapiens integrin, alpha 2 (CD49B, alpha 2 subunit of VLA-2 receptor) (ITGA2), mRNA.	CD49B; VLAA2; VLA-2; BR; GPIa	3673	ILMN_1665792	ACCCCAGTCACTAGGATGCAGATGGACCACACTTTGAGAAACACCACCCA
GPR116	7.50142	6.86041	6.78081	13.04	12.8934	9.72728	7.81292	7.56777	7.48473	6.44658	6.55621	6.33377	0.000784279	4.83933	Homo sapiens G protein-coupled receptor 116 (GPR116), transcript variant 1, mRNA.	KPG_001; DKFZp564O1923; FLJ90640; KIAA0758	221395	ILMN_1728785	TGGCCCTTGGTGTGTTGCATAGCTCCCTATGTATTCTCTGTTTCCATCTT
PSMB8	6.46289	6.05267	6.33851	10.7465	10.8069	11.5833	7.07342	7.29959	7.04595	6.16964	5.94594	6.06277	2.80739e-07	4.76089	Homo sapiens proteasome (prosome, macropain) subunit, beta type, 8 (large multifunctional peptidase 7) (PSMB8), transcript variant 1, mRNA.	D6S216; LMP7; RING10; MGC1491; D6S216E	5696	ILMN_2390299	AGGTCTCCTCTGGGAGGTCTTGGCCGACTCAGGGACCTAAGCCACGTTAA
TIMP2	10.1119	8.07994	8.00139	13.2306	13.1973	14.0404	11.4931	11.6343	11.1745	11.9142	12.5338	11.3892	0.000127916	4.75834	Homo sapiens TIMP metallopeptidase inhibitor 2 (TIMP2), mRNA.	CSC-21K	7077	ILMN_1721876	GAAGAGCCGGGTGGCAGCTGACAGAGGAAGCCGCTCAAATACCTTCACAA
ISG15	8.49558	6.91078	7.18035	12.1748	12.6437	12.0391	9.6512	9.29043	9.46615	9.09927	8.97391	8.32393	1.40707e-05	4.75694	Homo sapiens ISG15 ubiquitin-like modifier (ISG15), mRNA.	G1P2; UCRP; IFI15	9636	ILMN_2054019	ACCTGAAGCAGCAAGTGAGCGGGCTGGAGGGTGTGCAGGACGACCTGTTC
GKN1	6.19906	6.42227	6.20705	10.8297	10.2774	11.7226	6.23076	6.24128	6.29227	6.27927	6.20705	6.0817	2.51237e-06	4.66711	Homo sapiens gastrokine 1 (GKN1), mRNA.	MGC70354; AMP18; CA11; FOV; BRICD1; foveolin	56287	ILMN_1760103	GTGTCGTGGGATTCCAACATACATGGCTGAGGAGATGCAAGAGGCAAGCC
NUAK1	7.68709	7.00002	7.01362	12.0217	11.5649	12.0784	9.79624	9.48529	10.7044	8.84718	7.6953	8.63051	1.51777e-05	4.65478	Homo sapiens NUAK family, SNF1-like kinase, 1 (NUAK1), mRNA.	KIAA0537; ARK5	9891	ILMN_1689318	GATGGGGAGCACTTTTCAGGGTGAAATTCAGGCGAGTTTTGCCCAGGCCT
MT1X	10.7054	8.5776	8.1121	13.9639	14.184	13.0252	9.33533	7.80032	8.85278	11.568	9.78173	11.2668	0.00121318	4.59263	Homo sapiens metallothionein 1X (MT1X), mRNA.	MT1; MT-1l	4501	ILMN_1775170	CTGTCCCGCTGCGTGTTTTCCTCTTGATCGGGAACTCCTGCTTCTCCTTG
ANTXR1	7.0173	6.63338	6.87775	11.5933	9.94427	12.7482	6.51033	6.27517	6.45	6.44958	6.77058	6.53672	0.000168629	4.58578	Homo sapiens anthrax toxin receptor 1 (ANTXR1), transcript variant 1, mRNA.	ATR; FLJ21776; FLJ11298; TEM8; FLJ10601	84168	ILMN_1670379	ACCATGCTATAGGAGACTGGGCAAAACCTGTACAATGACAACCCTGGAAG
HPGD	9.62468	9.93149	8.71077	13.4273	14.5355	14.0131	6.29816	6.3281	6.29043	6.18045	6.19496	6.48416	6.03461e-06	4.56966	Homo sapiens hydroxyprostaglandin dehydrogenase 15-(NAD) (HPGD), mRNA.	PGDH; 15-PGDH; PGDH1	3248	ILMN_2166457	GTGACTCATCCTGTCTGCTAACTCCAGACCTCCCAGCTTGAAGCCAAATC
ACVR1B	6.94565	7.35777	6.87299	12.5167	11.8479	10.5108	8.34796	7.9596	8.42409	8.40734	8.3088	8.60048	2.88154e-05	4.56633	Homo sapiens activin A receptor, type IB (ACVR1B), transcript variant 1, mRNA.	ACVRLK4; ALK4; SKR2; ACTRIB	91	ILMN_2243308	CACAGACCAAGTCCAAGCCCGTTCTTACGTCGCCATAAAGGCCCCCGAAC
NT5E	7.66901	6.92958	6.78606	11.6888	11.5762	11.7291	7.05616	6.82127	6.80297	6.77808	6.73897	6.65558	2.62379e-07	4.53646	Homo sapiens 5'-nucleotidase, ecto (CD73) (NT5E), mRNA.	eN; eNT; NT5; NT; CD73; NTE; E5NT	4907	ILMN_1697220	GCCCAAAGAACAAATACTTAACGTGGGAGTGGAACCACATGAGCCTGCTC
SLC7A1	9.44446	7.23892	7.45295	12.816	12.1857	12.7116	8.42549	8.91549	9.36279	6.12005	6.29503	6.19823	0.000121612	4.52565	Homo sapiens solute carrier family 7 (cationic amino acid transporter, y+ system), member 1 (SLC7A1), mRNA.	CAT-1; REC1L; HCAT1; ATRC1; ERR	6541	ILMN_1683859	CTCCCCTTTTTGCTGACAACACTGTGTACATTGACCACTTCCTACCATAC
HPCAL1	10.103	8.2302	7.6625	13.3088	12.5488	13.5547	10.8974	11.133	10.5262	10.774	10.5785	10.5015	0.00018554	4.47223	Homo sapiens hippocalcin-like 1 (HPCAL1), transcript variant 2, mRNA.	HLP2; VILIP-3; BDR1	3241	ILMN_1764850	TGCATGTGTGCCCTGAGCCGTGATGATCCTCCCATCCGTGTTGTGAGCAC
GAL	7.43566	6.21386	6.67758	11.8724	12.0723	9.72867	6.38154	6.22659	6.39937	6.05122	6.0817	6.12281	0.000211754	4.44875	Homo sapiens galanin prepropeptide (GAL), mRNA.	GALN; GMAP; GLNN; MGC40167	51083	ILMN_1682015	TGAGTTTCTGTCTTTCTTGCATCTCAAAGAGGCCGGTGCCCTCGACCGCC
FLNC	7.31208	6.46451	7.18395	12.2353	11.6356	10.423	6.55228	6.63253	6.28874	6.37968	5.97566	6.21806	2.88604e-05	4.44445	Homo sapiens filamin C, gamma (actin binding protein 280) (FLNC), mRNA.	FLN2; ABPL; ABPA; FLJ10186; ABP-280; ABP280A	2318	ILMN_1715748	CAGCTGGGAGCTGCTTAGGTGGAAAACTCCAAATAAAGTGCGGCTGTCGC
EPSTI1	9.04658	7.25975	7.05412	13.0691	12.816	10.7641	6.67066	6.3742	6.44425	6.40263	6.8382	6.42825	0.000619517	4.4296	Homo sapiens epithelial stromal interaction 1 (breast) (EPSTI1), transcript variant 2, mRNA.	MGC29634; BRESI1	94240	ILMN_2388547	GGGAGTCACTTGATGCTTTCAGGTTAATCAGAGCTATGGGTGCTACAGGC
IFITM3	10.5314	8.02568	9.3325	14.7057	14.0937	12.3744	9.34397	9.86403	9.04471	6.8041	7.1207	6.57265	0.000940121	4.42808	Homo sapiens interferon induced transmembrane protein 3 (1-8U) (IFITM3), mRNA.	1-8U; IP15	10410	ILMN_1805750	GATCTTCCAGGCCTATGGATAGATCAGGAGGCATCACTGAGGCCAGGAGC
CORO6	8.23559	6.5477	6.5362	12.1356	10.9438	11.3899	6.47328	6.89638	6.66156	6.31567	6.29503	6.22643	5.89023e-05	4.38326	Homo sapiens coronin 6 (CORO6), mRNA.	FLJ14871	84940	ILMN_1813386	CTGCAGACACATACACAACCCGTTTGCTGCAGAGCCGGACCCAGTGGCTA
ITPR3	8.02045	7.23065	7.07394	12.4058	11.3639	11.7043	7.98284	8.39054	8.03391	11.6402	11.7541	11.4068	4.41856e-06	4.38296	Homo sapiens inositol 1,4,5-triphosphate receptor, type 3 (ITPR3), mRNA.	FLJ36205; IP3R; IP3R3	3710	ILMN_1815500	AGGGCTGAGCTGCGCTTGCGTGGCTGTTTCATGACCGCTTGTTTTTCTCC
HTRA4	10.9086	8.16257	7.73686	12.3927	12.855	14.7057	7.0046	6.85636	7.23499	8.13019	7.13449	7.83381	0.00316934	4.38178	Homo sapiens HtrA serine peptidase 4 (HTRA4), mRNA.	FLJ90724	203100	ILMN_2099277	CCCTTTCCATGGCTGTTCTTCGGGGAAAAGATAATTTGCTCCTGACAGTC
PVR	7.47383	6.53697	6.65145	11.7853	11.1853	10.7136	6.33851	6.49853	6.35281	7.25711	6.83408	7.12838	4.35862e-06	4.34065	Homo sapiens poliovirus receptor (PVR), mRNA.	Necl-5; HVED; NECL5; TAGE4; PVS; CD155	5817	ILMN_1677305	GAGCCGGGAACAGAGAAGTGTGGGGAAGAGATAGGAACCAGCAGGATGGC
CYP26A1	6.8797	6.53055	6.47513	10.6512	10.82	11.3522	6.5477	6.27517	6.51925	6.40763	6.30037	6.16647	2.392e-07	4.31269	Homo sapiens cytochrome P450, family 26, subfamily A, polypeptide 1 (CYP26A1), transcript variant 2, mRNA.	CP26; P450RAI1; CYP26; P450RAI	1592	ILMN_1788131	CCAGTCCCACCGTGTATCCTGTGGACAATCTCCCTGCAAGATTCACCCAT
MMP3	6.77584	5.96955	6.27888	11.5233	10.7142	9.66785	6.9612	6.43393	6.66272	6.96587	6.63967	6.51815	3.92955e-05	4.2937	Homo sapiens matrix metallopeptidase 3 (stromelysin 1, progelatinase) (MMP3), mRNA.	STR1; STMY; MGC126102; STMY1; SL-1; MGC126103; MGC126104; MMP-3	4314	ILMN_1784459	CCTTGTCACATAGAGTGATCTTTCCCAAGAGAAGGGGAAGCACTCGTGTG
FAM65A	7.08347	6.33228	6.70936	11.9089	10.4866	10.5527	8.66275	8.2121	8.70791	9.98088	9.69872	9.61327	1.77128e-05	4.27435	Homo sapiens family with sequence similarity 65, member A (FAM65A), mRNA.	FLJ13725; KIAA1930	79567	ILMN_1680037	GGCTTGGCCACCCTGCCGCTGCCCAGCCACATCCCTTGGTTTTGTATTTT
KRT86	6.73075	6.26614	6.62017	11.845	11.3187	9.24067	7.46948	7.03837	6.81179	6.30021	6.12351	6.16964	0.000278959	4.26243	Homo sapiens keratin 86 (KRT86), mRNA.	hHb6; KRTHB1; Hb1; FLJ25176; KRTHB6; MNX; HB6	3892	ILMN_2178226	GCCTGTGGAATGGAGACGCGGACCCTGGATAGTGGTTCTATGACTCTGCG
ITGA1	6.29839	6.28982	6.09828	10.1964	10.5722	10.6913	6.42783	6.56627	6.28413	6.89519	6.66569	7.80932	2.53303e-06	4.25779	Homo sapiens integrin, alpha 1 (ITGA1), mRNA.	CD49a; VLA1	3672	ILMN_1802411	GTTGTCTCAACTCCTTGGTACAGGGTTCATTCAAACCCCCAAGCTGTGAG
MX1	9.8927	8.54683	8.5793	14.1992	13.6456	11.9438	8.06705	7.93293	7.90788	7.5955	6.81484	6.86123	0.000320886	4.25661	Homo sapiens myxovirus (influenza virus) resistance 1, interferon-inducible protein p78 (mouse) (MX1), mRNA.	MxA; IFI78; MX; IFI-78K	4599	ILMN_1662358	ACCCAGTGTTTTAGGAGCATGAGTGCCGTGTGTGTGCGTCCTGTCGGAGC
KLHL5	9.35225	7.57213	7.23547	12.381	12.2592	12.2388	10.1622	10.0745	10.6868	7.99152	7.79525	7.46546	9.50294e-05	4.23971	Homo sapiens kelch-like 5 (Drosophila) (KLHL5), transcript variant 3, mRNA.		51088	ILMN_1706687	CTCAAGTCTGTATCTGCCTCCCCTGCCTTATTTCTTATGTTTTGCCACAG
GFOD1	7.47951	6.44301	6.6257	10.7919	10.6293	11.7791	7.04381	6.84671	7.48526	7.20659	7.24919	7.64001	1.67986e-05	4.21736	Homo sapiens glucose-fructose oxidoreductase domain containing 1 (GFOD1), mRNA.		54438	ILMN_1778240	GAGGGTAAAGTGAGCCTAGCCAGGAGGTGTTTGGGGCTCTATCGCGCATC
OAS2	6.49139	6.32003	6.07048	11.2927	11.337	8.83337	6.142	5.97948	6.00966	6.03756	6.10599	5.89896	0.000325875	4.19372	Homo sapiens 2'-5'-oligoadenylate synthetase 2, 69/71kDa (OAS2), transcript variant 1, mRNA.	MGC78578	4939	ILMN_1674063	GAGCTCTGGGCCCTTCCAGTGCTTGCCACCCTACATACTCTTTGTCTGGC
IFITM2	10.0739	7.83906	9.11226	14.184	13.4518	11.9701	9.07805	9.89777	8.70882	6.9361	7.40412	6.38584	0.00118672	4.19356	Homo sapiens interferon induced transmembrane protein 2 (1-8D) (IFITM2), mRNA.	1-8D	10581	ILMN_1673352	TATCTTCCATTCCTCGCCCTGCCCCCAGAGGCCAGGAGCTCTGCCCTTGA
NUAK1	7.04268	6.62998	6.72419	11.4042	10.4153	11.1038	8.75108	8.21056	9.39835	7.99152	7.21322	7.72705	1.55324e-05	4.17551	Homo sapiens NUAK family, SNF1-like kinase, 1 (NUAK1), mRNA.	KIAA0537; ARK5	9891	ILMN_2079786	GGTTTGAGCCCAGAACAGCCTACAGGGGAAAAACAAGCTGGATAACCACC
IFIT1	7.72323	7.07805	6.91625	12.0583	12.7916	9.34786	7.23183	7.20497	6.6045	6.35852	6.21532	6.36914	0.00189036	4.16007	Homo sapiens interferon-induced protein with tetratricopeptide repeats 1 (IFIT1), transcript variant 2, mRNA.	RNM561; IFI-56; IFI56; GARG-16; IFNAI1; G10P1; ISG56	3434	ILMN_1707695	TGAATGAAGCCCTGGAGTACTATGAGCGGGCCCTGAGACTGGCTGCTGAC
KCNK12	8.28472	7.006	6.73026	11.119	11.326	12.0463	7.40961	8.34322	7.02557	9.35299	7.98544	8.44271	0.000233179	4.15674	Homo sapiens potassium channel, subfamily K, member 12 (KCNK12), mRNA.	THIK-2; THIK2	56660	ILMN_1711988	GCCGCCGGGCGTGGTTTGCTTCTCTCAGTCACTGCTGGCGCTTTCTTAAT
FXYD5	9.62795	7.45683	7.54071	12.5794	11.7536	12.756	11.1591	11.2747	11.0728	12.0463	12.0212	11.9142	0.000213314	4.15451	Homo sapiens FXYD domain containing ion transport regulator 5 (FXYD5), transcript variant 2, mRNA.	dysad; OIT2; PRO6241; HSPC113; RIC; IWU1; KCT1; IWU-1	53827	ILMN_2309848	AAGGCTACCTGGCGCCTTGGGGGCTGTCCCTCAAGTTATCTCCTCTGCTA
MT1E	8.41129	8.59939	8.00947	12.7593	13.2065	11.4866	6.25974	6.3351	6.4687	6.54069	6.17846	6.24715	2.48033e-05	4.14408	Homo sapiens metallothionein 1E (MT1E), mRNA.	MT1; MTD	4493	ILMN_2173611	CAAAGGGGCATCGGAGAAGTGCAGCTGCTGTGCCTGATGTGGGAACAGCT
PLA2G7	6.91513	6.59013	6.48196	10.8499	9.41516	12.1481	6.18012	5.96387	6.14132	6.17846	6.05736	6.05962	0.000269936	4.14196	Homo sapiens phospholipase A2, group VII (platelet-activating factor acetylhydrolase, plasma) (PLA2G7), mRNA.	PAFAH; LDL-PLA2	7941	ILMN_1701195	CAGATGTGGTATTGCCCTGGATGCATGGATGTTTCCACTGGGTGATGAAG
TNFRSF25	7.33339	7.03777	6.72865	11.6615	10.9672	10.6825	6.48555	7.05821	6.63265	6.70769	7.35486	6.97873	4.53408e-06	4.07045	Homo sapiens tumor necrosis factor receptor superfamily, member 25 (TNFRSF25), transcript variant 10, mRNA.	WSL-LR; TNFRSF12; LARD; WSL-1; APO-3; TR3; DDR3; TRAMP; DR3	8718	ILMN_1765109	CACCTAGGCGCTCTGGTGGCCCTTGCAGAAGCCCTAAGTACGGTTACTTA
UBE2L6	8.14569	7.65861	7.68258	12.1773	11.9458	11.5708	7.45343	8.00068	7.02272	6.58192	6.31822	6.54413	2.66023e-06	4.06901	Homo sapiens ubiquitin-conjugating enzyme E2L 6 (UBE2L6), transcript variant 1, mRNA.	UBCH8; RIG-B; MGC40331	9246	ILMN_1769520	CCTCCAGCATTCAGTCCAGGGGGAGCCACGGAAACCATGTTCTTGCTTAA
CCR1	7.49894	6.24556	6.17115	11.2756	10.654	10.1227	6.09231	6.44165	6.31656	6.03334	6.29854	6.32198	2.98385e-05	4.04555	Homo sapiens chemokine (C-C motif) receptor 1 (CCR1), mRNA.	HM145; MIP1aR; CKR-1; CD191; CMKBR1; SCYAR1	1230	ILMN_1678833	GGGGTGAGATTCTGTGTTGATGTAGGAGGCCGAGAAGGCCCTTAACTCAA
TSPO	8.64188	7.03978	7.58132	12.0342	11.4898	11.8214	7.9252	8.69749	7.59418	6.22146	6.25251	6.07227	4.66886e-05	4.02746	Homo sapiens translocator protein (18kDa) (TSPO), transcript variant PBR, mRNA.	IBP; PKBS; PBR; MBR; PTBR; DBI; pk18; mDRC; BZRP	706	ILMN_1681679	ACCTGAGCCCCCACCCGGGAGCAGTGTCCTGTGCTTTCTGCATGCTTAGA
PLXNB2	8.03059	7.42215	7.44983	11.8828	11.1071	11.976	10.306	10.5062	9.88125	9.57495	9.63073	9.12529	4.49678e-06	4.02111	Homo sapiens plexin B2 (PLXNB2), mRNA.	PLEXB2; Nbla00445; MM1; dJ402G11.3; KIAA0315	23654	ILMN_1763447	GAGGAGAAAAAGCGGTACGATGCCTTCCTGACCTCACCGGCCTCCCCAAG
JAM2	6.30614	6.08313	6.16262	10.7879	9.06278	10.7589	6.30006	6.32332	6.26614	6.27796	6.17846	6.29854	3.72774e-05	4.0192	Homo sapiens junctional adhesion molecule 2 (JAM2), mRNA.	VE-JAM; PRO245; JAMB; VEJAM; JAM-B; CD322; C21orf43	58494	ILMN_1672350	GCAGCCGTAGTAGTTGTGGCCTTAGTGATTTCCGTTTGTGGCCTTGGTGT
IFITM1	8.10213	6.83233	7.27309	11.9514	11.5906	10.6475	7.57805	8.31915	6.88314	6.6457	7.19883	6.33377	0.000172806	3.99399	Homo sapiens interferon induced transmembrane protein 1 (9-27) (IFITM1), mRNA.	LEU13; 9-27; CD225; IFI17	8519	ILMN_1801246	GGCTGTTGCCCCTGCCCCCTTGGTCCTGCCCCTAGATACAGCAGTTTATA
PNKD	9.78022	8.19828	8.56193	12.7967	12.3768	13.1689	8.27356	7.9718	8.87729	7.95193	8.50387	7.22521	0.000152581	3.93396	Homo sapiens paroxysmal nonkinesiogenic dyskinesia (PNKD), transcript variant 2, mRNA.	FKSG19; KIPP1184; DKFZp564N1362; MR1; FPD1; TAHCCP2; MGC31943; DYT8; KIAA1184; BRP17; MR-1; PDC	25953	ILMN_1774604	CATGCCTCTGTGCCTTCGCTCATGCTGTTTCTTCCGACTGGAATGCCTTC
TAP2	7.2296	6.42575	6.43199	11.2303	11.1359	9.5152	7.49224	7.58015	8.30569	6.55063	6.34693	6.72341	0.000124022	3.93133	Homo sapiens transporter 2, ATP-binding cassette, sub-family B (MDR/TAP) (TAP2), transcript variant 1, mRNA.	APT2; RING11; PSF2; ABC18; ABCB3; D6S217E	6891	ILMN_1777565	ACTTGCCTGGGTCACATAGCTAAGGAAGAGGTGGACTTGCCCAGCTTTGC
TAGLN	9.9675	8.5197	9.66111	14.3161	13.6239	11.9888	7.47455	7.17743	9.98385	7.43744	8.09876	7.43454	0.00523524	3.92682	Homo sapiens transgelin (TAGLN), transcript variant 2, mRNA.	TAGLN1; WS3-10; SM22; DKFZp686P11128; SMCC	6876	ILMN_1778668	GATGTGGGCCAAGTCCACTGTCCTCCTTGGCGGCAAAAGCCCATTGAAGA
MFAP2	7.24229	6.22241	6.3572	10.6864	9.95661	10.924	6.72753	6.58749	6.38025	6.09372	6.19496	6.20867	8.39482e-06	3.91505	Homo sapiens microfibrillar-associated protein 2 (MFAP2), transcript variant 1, mRNA.	MAGP-1; MAGP; MAGP1	4237	ILMN_1787981	CCCTTCTCAGCCCGTTTTGAGGACAGACAGTCCCCCGAGGTAGGCTACAT
PRG2	12.1356	10.1652	10.6998	15.0174	14.2341	15.4562	6.31061	6.29105	6.51815	6.28243	6.12798	6.11052	0.000152628	3.90242	Homo sapiens proteoglycan 2, bone marrow (natural killer cell activator, eosinophil granule major basic protein) (PRG2), mRNA.	MBP; BMPG; MGC14537; MBP1	5553	ILMN_1729314	CAGGATCACAGGCTCGGGTCGCTGCAGACGCTTTCAGTGGGTTGACGGCA
KRT6C	6.25644	6.10004	6.17115	11.2155	11.4051	7.57138	6.06547	6.23252	6.21871	6.07779	6.23316	6.10162	0.00613483	3.8881	Homo sapiens keratin 6C (KRT6C), mRNA.	MGC163455; MGC163457; MGC102925; KRT6E	286887	ILMN_1754576	GAGCTGGGTATGGATGCTTAGTGCCCTCACTTCTCTCTGTCTATACCTGC
IRF8	7.34544	6.71907	7.16136	11.3083	11.0602	10.5114	6.52618	6.47461	6.92492	7.55581	7.12723	8.1289	8.23648e-06	3.88468	Homo sapiens interferon regulatory factor 8 (IRF8), mRNA.	H-ICSBP; ICSBP; IRF-8; ICSBP1	3394	ILMN_1666594	GCCAGATATGCCTGTTTCCTTTTCCCAGCACCATGCCTGTGGAGGGGACA
NOG	6.57239	6.21612	6.35325	9.78052	9.35586	11.6307	6.17148	6.12316	6.14929	6.20559	6.21322	6.24715	0.000179034	3.8751	Homo sapiens noggin (NOG), mRNA.	SYNS1; SYM1	9241	ILMN_1652287	GGATTCCCATCCAGTACCCCATCATTTCCGAGTGCAAGTGCTCGTGCTAG
CXXC5	8.54778	7.62534	7.06171	11.7459	11.7598	11.2959	9.14474	9.02798	8.78	8.83822	8.53817	8.30045	1.88039e-05	3.85561	Homo sapiens CXXC finger 5 (CXXC5), mRNA.	HSPC195	51523	ILMN_1745256	TCTGGCCTTGCTAATGGCAACAGAAGAAAGGGCTTCTTTGCGTGGTCCCC
TIMP1	9.65264	7.59604	8.7195	12.652	12.3248	12.5036	9.62428	9.51314	9.16194	7.22857	7.00091	6.88893	8.64749e-05	3.8374	Homo sapiens TIMP metallopeptidase inhibitor 1 (TIMP1), mRNA.	TIMP; FLJ90373; CLGI; EPA; EPO; HCI	7076	ILMN_1711566	AGTCCCTGCGGTCCCAGATAGCCTGAATCCTGCCCGGAGTGGAAGCTGAA
CYGB	6.37622	6.29717	5.87121	10.3774	9.65539	9.99028	8.27142	7.33232	7.02557	6.25581	6.00835	6.23428	1.30559e-05	3.82614	Homo sapiens cytoglobin (CYGB), mRNA.	HGB; STAP	114757	ILMN_1758128	CGTCTTCAAGGATGTTTTGCTGCTGTGGCTCCTGCTGTGTCCCCTCCTGG
KHDRBS3	7.94122	7.53486	7.36263	11.9067	11.0524	11.3348	8.63118	8.13962	8.35671	10.014	10.1366	9.92572	2.14821e-06	3.81837	Homo sapiens KH domain containing, RNA binding, signal transduction associated 3 (KHDRBS3), mRNA.	T-STAR; SLM-2; SLM2; Etle; TSTAR; etoile; SALP	10656	ILMN_1691747	AGGCACCTTCAGCGAGGACAGCAAAGGGCGTCTACAGAGACCAGCCATAT
UCK2	9.46219	7.25359	7.76968	12.5598	12.4803	10.8627	9.8032	9.62502	10.144	9.92294	9.12479	10.116	0.001186	3.80577	Homo sapiens uridine-cytidine kinase 2 (UCK2), mRNA.	UK; TSA903; UMPK	7371	ILMN_1768662	TCTCAACGGCTACACCCCTTCACGCAAGAGGCAGGCATCGGAGTCCAGCA
C5orf30	8.54331	8.47206	8.62586	12.4949	12.3081	12.2496	7.2081	7.29152	7.16535	7.84543	7.71513	8.23669	5.78261e-08	3.80377	Homo sapiens chromosome 5 open reading frame 30 (C5orf30), mRNA.	FLJ25291	90355	ILMN_1677292	AGGAAACACAACTGGTTACCTATGAGACCTGTTCTGTCCGTGTGCCTACG
C9orf58	8.40855	6.84336	6.88389	11.2037	10.9605	11.369	9.33386	10.1592	9.0262	10.2721	10.0944	9.90192	0.000104349	3.79916	Homo sapiens allograft inflammatory factor 1-like (AIF1L), transcript variant 1, mRNA.	MGC29466; FLJ12783; IBA2	83543	ILMN_1770725	ACCAGTAACGTGAGGACTGCCAAGTATGGCTTTGTCCCTATGACTCAGAG
DSE	10.2522	8.21021	7.863	12.8256	12.8871	11.9825	10.7618	10.8012	10.9977	9.35941	9.94597	9.22739	0.000600759	3.78994	Homo sapiens dermatan sulfate epimerase (DSE), transcript variant 1, mRNA.	DSEPI; SART2	29940	ILMN_1706498	TCCTTGATGCTGGTCTCTGCACACATATGCTTGGTTACTTGCATGCATTC
IRF9	8.9943	7.81701	7.63749	12.3058	12.1167	11.3959	8.16581	8.02833	8.11976	7.80565	8.3834	8.0769	3.43396e-05	3.78987	Homo sapiens interferon regulatory factor 9 (IRF9), mRNA.	IRF9; p48; ISGF3; IRF-9	10379	ILMN_1745471	GTCCGTGATAATCGTGTCCTGAAAATCCTCGCACACACTGGCTGGTGGAG
MAOA	11.0227	11.0746	10.5611	14.9092	14.5055	14.6024	6.54145	6.6354	6.61137	6.57911	7.02301	6.53672	3.85335e-07	3.78624	Homo sapiens monoamine oxidase A (MAOA), nuclear gene encoding mitochondrial protein, mRNA.		4128	ILMN_1663640	GGTGCCTAATGTTCCATGTCTGAAGTTTGCCCCAGTGCTACACGTTGGAG
RENBP	6.71513	6.45203	6.29395	10.2122	10.7168	9.88727	7.5247	7.03382	7.01609	7.12694	7.38929	7.01735	2.07379e-06	3.78504	Homo sapiens renin binding protein (RENBP), mRNA.	RNBP; RBP	5973	ILMN_1780057	TTTCAAAGGCTGCTTCCACGTGCCGCGGTGCCTAGCCATGTGCGAGGAGA
DIO2	11.3292	8.13611	8.46837	13.5027	13.3191	12.4536	6.28583	6.6379	6.65446	6.08578	6.25974	6.41851	0.00298654	3.78058	Homo sapiens deiodinase, iodothyronine, type II (DIO2), transcript variant 3, mRNA.	D2; 5DII; SelY; TXDI2	1734	ILMN_1737650	CGCCCGAAGAGGGAGACAGAGATGTGCAGAGTTGACCAGTGTGCGGATGA
FXYD5	8.71272	6.83512	6.91975	11.2454	10.9286	11.6151	10.1632	10.0581	9.70936	10.0829	10.1268	9.89777	0.00013979	3.77383	Homo sapiens FXYD domain containing ion transport regulator 5 (FXYD5), transcript variant 1, mRNA.	dysad; OIT2; PRO6241; HSPC113; RIC; IWU1; KCT1; IWU-1	53827	ILMN_1704286	TGGCCAGAGAGGGAAGACACAGATGATGAAGCTGGAGCCAGGGCTGCCGG
SLC25A15	8.91563	8.06297	7.69874	12.7044	12.2429	11.0487	8.42004	8.55989	8.94887	9.92681	9.52068	9.7622	0.000113826	3.77289	Homo sapiens solute carrier family 25 (mitochondrial carrier; ornithine transporter) member 15 (SLC25A15), nuclear gene encoding mitochondrial protein, mRNA.	D13S327; ORNT1; HHH	10166	ILMN_1667670	CCACAGGAAGTAAACTGCTTCAGAGCCCACAGTCCCCTGCTCAGTGTCCG
IL1R2	9.52578	6.76254	6.63109	10.8615	10.3864	12.8978	6.6484	6.35983	6.68497	6.57415	6.43875	6.46707	0.00669716	3.7421	Homo sapiens interleukin 1 receptor, type II (IL1R2), transcript variant 2, mRNA.	IL1RB; CD121b; MGC47725	7850	ILMN_1772131	GGGCATTGTGCTGGCCCCACTTTCACTGGCCTTCTTGGTTTTGGGGGGAA
ASPHD2	6.89252	6.30508	6.3947	9.81844	9.93283	11.0349	6.63224	6.69025	6.89339	6.30174	6.37824	6.19299	1.07761e-05	3.7313	Homo sapiens aspartate beta-hydroxylase domain containing 2 (ASPHD2), mRNA.	FLJ39838	57168	ILMN_2167426	TTGCTCCGGGACGATGAGAGTATTTCCCATGCTGGAGTCGGCGAGAAGGG
FST	8.44379	7.91725	7.52825	11.6336	11.3249	12.0986	10.44	9.68656	10.4436	9.8534	9.02599	9.85737	2.78274e-05	3.72261	Homo sapiens follistatin (FST), transcript variant FST344, mRNA.	FS	10468	ILMN_1700081	AGAGGCCGGTGTTCCCTCTGTGATGAGCTGTGCCCTGACAGTAAGTCGGA
NOTUM	6.62247	7.43537	6.89257	9.91532	10.891	11.2259	6.27144	6.60729	6.42213	6.22659	6.10337	6.36391	1.90686e-05	3.69394	Homo sapiens notum pectinacetylesterase homolog (Drosophila) (NOTUM), mRNA.		147111	ILMN_1744455	TACAAGGTCTACCCGACCCTGCGCTGCCCTGTGTTCGTGGTGCAGTGGCT
CXCL16	7.38329	6.73043	7.57973	11.8971	9.73726	11.0956	7.10734	7.19883	6.77798	7.03793	8.38626	6.73796	0.000879919	3.67884	Homo sapiens chemokine (C-X-C motif) ligand 16 (CXCL16), mRNA.	SRPSOX; CXCLG16; SR-PSOX	58191	ILMN_1728478	CCATACGGGTTGGTTTCACCTCCTCAGTCCCTTGCCTACCCCAGTGAGAG
LOC387882	10.1556	8.11734	8.79998	12.3636	12.948	12.7967	9.4271	9.86148	10.1357	9.0663	10.0904	9.05074	0.00034378	3.67845	Homo sapiens hypothetical protein (LOC387882), mRNA.		387882	ILMN_1716382	GGAGGCTGTTGTTGCCCAGCCAGGGCCGCTGCATTTTGACAACATTTCCA
KRT81	6.52488	6.28798	6.13757	10.7329	10.2568	8.96769	6.34398	6.68163	6.48369	6.28768	6.17315	6.31972	5.07968e-05	3.66897	Homo sapiens keratin 81 (KRT81), mRNA.	KRTHB1; Hb-1; HB1; MLN137; hHAKB2-1; ghHkb1	3887	ILMN_1801442	CAGTGGGAAAGGCCACCCTAGAAAGAAGTCCGCTGGCACCCATAGGAAGG
SERPINE2	11.8532	11.6937	11.8771	15.3865	15.5584	15.4851	8.13192	7.287	8.04418	6.10843	6.10145	6.27051	8.65157e-07	3.66866	Homo sapiens serpin peptidase inhibitor, clade E (nexin, plasminogen activator inhibitor type 1), member 2 (SERPINE2), mRNA.	PI7; GDN; PNI; PN1	5270	ILMN_1655595	GTCTTGCTAGACAAGGTTGCTGTTGTGCAGTGTGCCTGTCACTACTGGTC
PPME1	8.67195	7.27027	7.80692	12.2062	11.2831	11.2381	8.44042	8.55735	8.46964	8.88261	9.42731	8.66377	6.06316e-05	3.65942	Homo sapiens protein phosphatase methylesterase 1 (PPME1), mRNA.	FLJ22226; PME-1	51400	ILMN_1732772	ACGCCATTTCCAAGGGCAGGAAGGGGCAGTGTCCTGAAGCCCATCTTTTC
MMP9	6.65333	6.48209	6.21693	12.0857	10.364	7.86231	6.36084	6.25251	6.24097	6.35852	6.25974	6.20672	0.00805188	3.65321	Homo sapiens matrix metallopeptidase 9 (gelatinase B, 92kDa gelatinase, 92kDa type IV collagenase) (MMP9), mRNA.	MMP-9; GELB; CLG4B	4318	ILMN_1796316	GCTTCTACTGGCGCGTGAGTTCCCGGAGTGAGTTGAACCAGGTGGACCAA
HS3ST1	6.36027	6.20932	6.25321	10.6588	9.70953	9.38415	6.14642	6.20461	6.42464	6.21604	6.22306	6.32437	6.22633e-06	3.64323	Homo sapiens heparan sulfate (glucosamine) 3-O-sulfotransferase 1 (HS3ST1), mRNA.	3OST; 3OST1	9957	ILMN_2228035	CTCCTCGGCGATTCCTTGTCATTTTTGGAGGTCACAGTTTTACTCATTCC
GDPD3	8.43313	7.94769	8.06705	11.3864	11.3241	12.5973	9.5192	8.86689	8.40877	8.90882	8.84361	8.60403	5.67792e-05	3.61996	Homo sapiens glycerophosphodiester phosphodiesterase domain containing 3 (GDPD3), mRNA.	FLJ22603; MGC4171	79153	ILMN_1774901	TGATCCGACACTTGGAGGAGCGAGGGGTGCAGGTGGTCTTTTGGTGCCTT
IL1RAP	8.38036	7.043	6.88762	11.3989	11.3092	10.4415	7.3465	7.10245	7.09619	6.76493	6.94878	7.06722	7.46358e-05	3.61286	Homo sapiens interleukin 1 receptor accessory protein (IL1RAP), transcript variant 1, mRNA.	FLJ37788; C3orf13; IL1R3; IL-1RAcP	3556	ILMN_1686884	AGGGACGTTCCATGCCCAGGTTAACAAAGAACTGTGATATATAGAGTGTC
MMP12	9.49869	6.39937	6.85719	12.1202	11.7442	9.70576	6.05267	6.09969	6.38584	6.07548	6.10826	6.16647	0.00842662	3.60499	Homo sapiens matrix metallopeptidase 12 (macrophage elastase) (MMP12), mRNA.	MGC138506; MME; HME	4321	ILMN_2073758	TCTATTTGAAGCATGCTCTGTAAGTTGCTTCCTAACATCCTTGGACTGAG
MT1F	10.7629	8.81518	8.69779	13.5071	13.3168	12.2592	10.5174	9.31504	10.0283	11.0404	8.95957	10.0235	0.00326576	3.60241	Homo sapiens metallothionein 1F (MT1F), mRNA.	MT1; MGC32732	4494	ILMN_1718766	CTGCTGCGACTGATGCCAGGACAACCTTTCTCCCAGATGTAAACAGAGAG
PIPOX	6.37622	6.22434	6.10477	9.44222	10.0208	9.97032	6.14642	6.21742	6.05067	6.209	6.0953	6.07816	2.00404e-07	3.57601	Homo sapiens pipecolic acid oxidase (PIPOX), mRNA.	LPIPOX	51268	ILMN_1739050	GAGATGGGTATATCAGTAAGAAGAGGGCACAAGAACTGGCTCTGGAGACC
PMEPA1	6.09125	6.03756	6.30962	9.85993	9.10631	10.1896	6.1569	6.07191	6.23587	6.20003	6.02874	5.97891	3.1556e-06	3.57247	Homo sapiens prostate transmembrane protein, androgen induced 1 (PMEPA1), transcript variant 2, mRNA.	STAG1; PMEPA1	56937	ILMN_1734276	CGTGGGAACTGCTCTCCTTTGCAGCCCCATTTCCCAAGCTCTGTTCAAGT
GLRX	10.6101	8.53311	9.10215	12.8411	13.0435	13.0528	8.01544	7.54419	8.43674	8.94993	7.94272	8.7745	0.00042691	3.56404	Homo sapiens glutaredoxin (thioltransferase) (GLRX), mRNA.	GRX; GRX1; MGC117407	2745	ILMN_1737308	AGTTGGTCTTGGTGTCATATGGATCAGAGGCACAAGTGCAGAGGCTGTGG
STAT1	9.42935	8.72337	9.33775	13.204	13.1689	11.7918	11.0246	11.0531	11.2859	10.3562	10.4112	10.3284	4.4519e-05	3.55805	Homo sapiens signal transducer and activator of transcription 1, 91kDa (STAT1), transcript variant beta, mRNA.	ISGF-3; STAT91; DKFZp686B04100	6772	ILMN_1691364	CGCCATCACAGCTGAACTTGTTGAGATCCCCGTGTTACTGCCTATCAGCA
ECGF1	10.6447	8.48991	9.09632	13.3958	12.8587	12.558	8.88837	8.5399	8.98493	9.34081	8.76288	8.87729	0.000379055	3.52717	Homo sapiens endothelial cell growth factor 1 (platelet-derived) (ECGF1), mRNA.	TP; PDECGF; hPD-ECGF; MNGIE	1890	ILMN_2109708	TTCGCAGAGCTCGTTCTGCCGCCGCAGCAATAAAGCTCCTTTGCCGCGAA
SLC25A15	7.54775	7.1397	6.9571	11.2214	11.2187	9.77473	7.79485	7.87535	8.31321	9.12467	8.09591	9.12634	0.000170914	3.5234	Homo sapiens solute carrier family 25 (mitochondrial carrier; ornithine transporter) member 15 (SLC25A15), nuclear gene encoding mitochondrial protein, mRNA.	ORC1; D13S327; ORNT1; HHH	10166	ILMN_2070013	CTTGGTGGGCCTGAGCCAAGCACAGGTGTTTGAGGACTACAGTTCATCTC
AKAP12	6.9982	6.56885	6.8023	10.9412	11.4101	8.58371	7.88225	7.17295	8.37125	7.25511	6.84059	7.0296	0.00227666	3.52187	Homo sapiens A kinase (PRKA) anchor protein (gravin) 12 (AKAP12), transcript variant 2, mRNA.	DKFZp686M0430; AKAP250; DKFZp686O0331	9590	ILMN_1684836	GGGGCATGTGCCATAGTGCAGGCTTGGGGAGCTTTAAGCCTCAGTTATAT
MT1H	9.97353	9.23362	7.25082	12.781	13.1827	11.0539	6.63516	6.28951	6.54887	6.72653	6.23906	6.72228	0.00419153	3.51989	Homo sapiens metallothionein 1H (MT1H), mRNA.	MGC70702; MT1	4496	ILMN_2124802	CTTCTCGCTTGGGAACTCCAGTCTCACCTCGGCTTGCAATGGACCCCAAC
CMTM3	10.2087	8.18678	8.78	13.0118	12.5901	12.0967	12.1005	12.4044	11.7382	11.0871	11.1382	10.9136	0.000287838	3.5077	Homo sapiens CKLF-like MARVEL transmembrane domain containing 3 (CMTM3), transcript variant 1, mRNA.	BNAS2; MGC51956; CKLFSF3; FLJ31762	123920	ILMN_1705442	GCAGGTCTATGGGCCACTGCAGGAGATGAGACCAGCCTTCTGTGTTCACC
SMAD3	6.90799	6.76544	6.87234	10.5717	9.92269	10.4577	7.40823	7.1446	7.6275	7.09803	7.07055	6.79583	8.21517e-07	3.46878	Homo sapiens SMAD family member 3 (SMAD3), transcript variant 1, mRNA.	MADH3; JV15-2; HSPC193; MGC60396; Smad 3; HsT17436; DKFZp686J10186; DKFZP586N0721	4088	ILMN_1682738	TGCAACTCGGCTGTTCTGGACTCTGATGTGTGTGGAGGGATGGGGAATAG
LHX2	7.09292	6.80911	6.27656	9.56877	9.44175	11.5394	7.46299	7.31561	7.09888	6.29074	6.16446	6.30993	0.00045966	3.45711	Homo sapiens LIM homeobox 2 (LHX2), mRNA.	LH2; hLhx2; MGC138390	9355	ILMN_1807016	AAGAAGTGTGCGCCCGGCTAATGCAGCGGTGTGGACCGAGGAACAACTTG
COL5A1	6.97193	7.18962	6.87775	10.8488	9.5782	10.8818	9.58497	9.42371	9.0682	6.51919	6.54949	6.48288	2.66184e-05	3.42317	Homo sapiens collagen, type V, alpha 1 (COL5A1), mRNA.		1289	ILMN_1706505	GTTCCAAGGTAAGCCTCGTAAAGGTCATCCCACCATCACCAAAGCCTCCG
OTUD1	7.72143	7.41025	7.46035	11.7962	11.2821	9.76446	7.27435	7.38733	7.10296	6.41683	6.84059	6.62638	0.00020542	3.4169	PREDICTED: Homo sapiens OTU domain containing 1 (OTUD1), mRNA.		220213	ILMN_1723141	GGCATAAATGTCTGGAGCCAACCTTGGCAGTTATAGCAGGAGAACACTGT
SAA1	6.5975	6.36449	6.3348	10.1244	9.91428	9.44159	6.76426	6.40784	6.45448	6.57415	6.33644	6.39242	7.61348e-07	3.39451	Homo sapiens serum amyloid A1 (SAA1), transcript variant 2, mRNA.	MGC111216; SAA; PIG4; TP53I4	6288	ILMN_2304512	TGATCAGGCTGCCAATGAATGGGGCAGGAGTGGCAAAGACCCCAATCACT
NOS2A	8.65901	6.42408	6.49463	10.6885	10.2258	10.8377	6.29816	6.39611	6.37089	6.1966	6.22097	6.25942	0.000660256	3.39145	Homo sapiens nitric oxide synthase 2A (inducible, hepatocytes) (NOS2A), transcript variant 2, mRNA.	HEP-NOS; INOS; NOS; NOS2	4843	ILMN_2322831	GGCCTGGCAAGTGGGTGAAAGATGGAACTTGCTGCTGAGTGCACCACTTC
MGAT4A	8.76896	7.23779	7.48303	10.6234	11.5196	11.5122	11.0163	10.8883	10.8478	8.96893	8.73279	9.73039	0.000224275	3.38848	Homo sapiens mannosyl (alpha-1,3-)-glycoprotein beta-1,4-N-acetylglucosaminyltransferase, isozyme A (MGAT4A), transcript variant 1, mRNA.	GNT-IVA; GNT-IV	11320	ILMN_1755643	TGCAGAAGGAATGGTGGATCCAAGTCTCAATCCCATTTCAGCCTTTCGAC
CHRM5	7.35109	6.85698	6.71537	10.0694	10.016	11.0027	6.76772	6.66694	7.08172	7.6196	6.90036	7.63899	2.75072e-05	3.38822	Homo sapiens cholinergic receptor, muscarinic 5 (CHRM5), mRNA.	MGC41838; HM5	1133	ILMN_1746646	TCCTTGTACTCACTGAACCCATGCTGATCTCCAGGGAACCATCCTTCCTC
ETS1	7.20489	6.65887	7.37104	11.024	11.0949	9.257	6.33451	6.40256	6.22402	6.33064	6.25974	6.314	0.000234294	3.38039	Homo sapiens v-ets erythroblastosis virus E26 oncogene homolog 1 (avian) (ETS1), mRNA.	ETS-1; FLJ10768; EWSR2	2113	ILMN_1687538	CCATCTCTCTTCTAGTCATGCTGTGCATGCCGCTTACTCTGTTGGGGTCT
KLHL5	7.33175	6.29885	6.70519	9.91137	10.4171	10.1445	8.99845	8.9794	9.69839	7.24247	6.67506	6.84681	2.14941e-05	3.37904	Homo sapiens kelch-like 5 (Drosophila) (KLHL5), transcript variant 3, mRNA.		51088	ILMN_2342437	CTGTGGAGGCTTATGATCCCCAGACAAATGAGTGGACCCAGGTTGCTCCA
WASPIP	8.05614	6.42227	6.60991	10.8901	10.863	9.46034	6.42004	6.44165	6.51033	6.25251	6.26177	6.31972	0.000416864	3.37502	Homo sapiens Wiskott-Aldrich syndrome protein interacting protein (WASPIP), mRNA.	WIP; PRPL-2	7456	ILMN_1668417	GGCAGGTACCGTTCTAAATCTGAAACAGGGTGATAGCTCAAAGTTGCCAT
PLA2G10	7.79289	6.59583	6.52823	10.0041	9.62984	11.3393	9.62356	9.87369	9.36153	10.5657	11.3603	9.81372	0.00112212	3.35211	Homo sapiens phospholipase A2, group X (PLA2G10), mRNA.	GXPLA2; SPLA2; MGC119919; GXSPLA2; MGC119918; MGC133367	8399	ILMN_1762561	GTACCTCTTCTACCCCCAGTTCCTATGTGAGCCGGACTCGCCCAAGTGTG
LAMB3	6.36216	6.33429	6.64934	9.7077	10.1453	9.53768	6.46802	6.35441	6.44288	6.26989	7.2516	6.51946	6.10694e-06	3.34831	Homo sapiens laminin, beta 3 (LAMB3), transcript variant 1, mRNA.	LAMNB1	3914	ILMN_1715684	ACAGCTTCCAGCCCGTTGCCCCACTCATCTGCCGCCTTTGCTTTTGGTTG
TUBB6	9.79093	7.93964	9.3099	12.4075	12.3552	12.312	9.53678	9.34998	9.95626	9.30396	8.93295	9.09471	0.00015229	3.34473	PREDICTED: Homo sapiens tubulin, beta 6 (TUBB6), mRNA.		84617	ILMN_1699489	TGGTGTCGGCCCCTCACAAATGCAGCCAAGTCATGTAATTAGTCATCTGG
KCNK1	6.84989	6.52488	6.71646	10.0803	10.0362	9.98476	10.0368	9.91532	9.87416	6.25409	6.24128	6.27951	1.92992e-08	3.33667	Homo sapiens potassium channel, subfamily K, member 1 (KCNK1), mRNA.	TWIK-1; TWIK1; DPK; K2p1.1; HOHO	3775	ILMN_1718863	GCTGTGACCCCAGCAGGATGTCTAATATGTGAGGAAATGAGATGTCCACC
	7.08454	6.72729	6.47675	9.93691	10.1055	10.2087	7.01735	7.11447	7.9211	7.0728	7.24831	7.24887	5.28171e-06	3.32083	Homo sapiens mRNA; cDNA DKFZp586O1318 (from clone DKFZp586O1318)		NA	ILMN_1898453	CTGCTTCCCTCTTCCGCATTTAAGGACGCTGTGATTGCATTAGACCCACC
PID1	7.08528	7.06536	7.01873	9.81721	10.3242	10.9729	6.40086	6.24905	6.24762	6.23683	6.10145	6.21127	4.45329e-06	3.31496	Homo sapiens phosphotyrosine interaction domain containing 1 (PID1), mRNA.	HMFN2073; FLJ20701; NYGGF4	55022	ILMN_1671891	CCGAGGAAACCTTGCCCCCATCACTCAGCATTGCACTTAGATACAGAATG
SLC39A8	10.3213	9.00194	8.85784	13.0809	13.5382	11.4962	9.45587	9.84015	9.84245	10.117	10.7943	10.1219	0.00125358	3.31141	Homo sapiens solute carrier family 39 (zinc transporter), member 8 (SLC39A8), transcript variant 1, mRNA.	BIGM103; LZT-Hs6	64116	ILMN_1695316	GGTTGCACCCCTCACAAATGGCAGAACAGTATGTAAAGCTGGTAACACCT
STAT1	7.652	7.4493	7.91522	11.3563	11.583	10.0026	9.48119	9.49594	9.52564	8.53817	8.5109	8.42872	6.27457e-05	3.30846	Homo sapiens signal transducer and activator of transcription 1, 91kDa (STAT1), transcript variant alpha, mRNA.	ISGF-3; STAT91; DKFZp686B04100	6772	ILMN_1690105	TACTCCAGGCCAAAGGAAGCACCAGAGCCAATGGAACTTGATGGCCCTAA
	8.28842	7.25704	7.9316	10.0519	11.4825	11.834	9.71326	9.89953	10.2204	7.98695	9.88432	8.93359	0.00156562	3.29711	Homo sapiens primary neuroblastoma cDNA, clone:Nbla10527, full insert sequence		NA	ILMN_1874689	GAATAGAAACCAGACAGCAATTCTTTAGTTCCAGCCACCATTCGCCCCAC
SLC35F2	8.97745	7.39303	6.55189	11.6509	10.9136	10.2208	10.1437	10.1411	10.113	10.7127	10.6958	10.613	0.00138523	3.28761	Homo sapiens solute carrier family 35, member F2 (SLC35F2), mRNA.	FLJ13018; HSNOV1; DKFZp667H1615	54733	ILMN_2075189	TTCTCACCAAAGAGTATGCCTGGGAGCCTCCAGCTGTTAAAAGACAATGC
EDNRB	7.66736	8.31011	8.09045	11.3314	10.7409	11.8357	9.2169	9.42263	9.83453	9.78173	10.7142	10.2618	5.11644e-05	3.28001	Homo sapiens endothelin receptor type B (EDNRB), transcript variant 1, mRNA.	ABCDS; HSCR2; ETRB; HSCR; ETB	1910	ILMN_1751904	TTGCCTGGTCCTTGTCTTTGCCCTCTGCTGGCTTCCCCTTCACCTCAGCA
MMP2	6.94918	6.42408	6.51074	9.89155	9.44992	10.3499	6.42408	6.68899	6.73843	7.8026	7.32841	8.12453	1.3509e-05	3.26911	Homo sapiens matrix metallopeptidase 2 (gelatinase A, 72kDa gelatinase, 72kDa type IV collagenase) (MMP2), mRNA.	TBE-1; CLG4A; CLG4; MMP-II; MONA	4313	ILMN_1762106	GTTTTAGCAGAGCCTAGACAAGGGCCACAGACCCAGCCAGAAGCGGAAAC
ASNS	8.85767	8.45908	8.13264	11.4551	11.3281	12.4726	10.7159	11.7338	11.0503	12.045	11.8515	12.2014	7.87051e-05	3.26882	Homo sapiens asparagine synthetase (ASNS), transcript variant 1, mRNA.	TS11	440	ILMN_1796417	AATGCCACTGACCCTTCTGCCCGCACGCTGACCCACTACAAGTCAGCTGT
GPR126	8.65332	7.9356	8.33744	11.7909	12.1271	10.8005	7.19642	7.37469	7.3426	6.69951	6.77058	7.04473	3.66676e-05	3.26406	Homo sapiens G protein-coupled receptor 126 (GPR126), transcript variant a2, mRNA.	VIGR; DREG; APG1; PS1TP2	57211	ILMN_2367010	CCATTTAGTCCCCCATCAGAACAGAGGTCAGGAATTTAGCTGGGGAGCCT
MAPRE2	7.55188	6.6445	6.87011	9.79405	9.8951	11.14	8.32724	8.51941	8.52981	7.43836	7.65014	7.36139	7.9253e-05	3.25423	Homo sapiens microtubule-associated protein, RP/EB family, member 2 (MAPRE2), mRNA.	RP1; EB1; EB2	10982	ILMN_1695276	CCCTCTTTAACACAAGGGCCCTCCTTGTCATTGACCTTAGCTAAACCATG
CTGF	10.3017	10.4209	11.063	14.5703	13.9464	13.0118	7.88619	7.33563	7.68971	7.07669	6.66167	6.59379	0.000121019	3.2476	Homo sapiens connective tissue growth factor (CTGF), mRNA.	CCN2; MGC102839; IGFBP8; NOV2	1490	ILMN_1699829	CAGTGTCCTTGGCAGGCTGATTTCTAGGTAGGAAATGTGGTAGCTCACGC
DDEFL1	9.40614	7.35202	8.36225	11.7125	11.0008	12.1322	9.52219	10.2466	9.76796	9.48187	9.20017	9.32071	0.000620167	3.24171	Homo sapiens ArfGAP with SH3 domain, ankyrin repeat and PH domain 3 (ASAP3), mRNA.	CENTB6; ACAP4; FLJ20199; UPLC1; ASAP3	55616	ILMN_1685441	GTGGTTCCCACAGGAACAGGGTTGTCTTTTGAGCCCCCAGTGTCTGGTTT
CBS	7.42414	6.75327	6.30765	10.0279	8.73185	11.4121	11.1519	11.7931	11.2443	6.32646	6.16898	6.26107	0.00208	3.22892	Homo sapiens cystathionine-beta-synthase (CBS), mRNA.	HIP4	875	ILMN_1804735	CTCCCGTCTTCCTCCTCCCCTGGCAACTGCTGATCGACTTTGTGTCTCTG
PLS3	10.0767	7.7293	8.31641	11.7718	12.2522	11.7602	12.0986	11.876	12.2062	11.0772	11.6356	11.5789	0.000884963	3.22057	Homo sapiens plastin 3 (T isoform) (PLS3), mRNA.	T-PLASTIN; T-plastin	5358	ILMN_2041788	GAGGAGAGAGTGTGCTCAGAACTTAGACGGGATTTGGTAGGCCAAGTATG
MAL	6.31552	6.34855	6.50143	10.3784	10.0902	8.3222	6.37203	6.45326	6.32092	6.40911	6.24319	6.04923	0.000373891	3.20843	Homo sapiens mal, T-cell differentiation protein (MAL), transcript variant d, mRNA.		4118	ILMN_2327860	CTCACCCAACAGATCTTTCCAGAGGTCCATGGTGGAAGACGATAACCCTG
CSF1R	10.4667	8.7251	8.21607	12.2827	11.7791	12.9627	10.1868	9.35274	9.31927	10.4836	10.565	9.98057	0.00175884	3.20555	Homo sapiens colony stimulating factor 1 receptor, formerly McDonough feline sarcoma viral (v-fms) oncogene homolog (CSF1R), mRNA.	C-FMS; FMS; FIM2; CSFR; CD115	1436	ILMN_1686623	GGCCACACCAAGCAGGAAGCACAAACTCCCCCAAGCTGACTCATCCTAAC
DDIT4	8.7556	8.6146	8.55051	11.596	11.1511	12.7791	10.1281	10.7811	9.12904	11.2768	11.976	9.86369	0.00329523	3.20182	Homo sapiens DNA-damage-inducible transcript 4 (DDIT4), mRNA.	RTP801; Dig2; REDD1; FLJ20500; RP11-442H21.1; REDD-1	54541	ILMN_1661599	GCTGCGTTTAAGCCTTCCCCCATCGTGTACTGCAGAGTTGAGCTGGCAGG
QSOX1	9.90053	7.61339	7.94739	11.7176	11.4931	11.824	9.4891	9.4136	8.89202	9.03154	9.33047	8.36212	0.00136994	3.19112	Homo sapiens quiescin Q6 sulfhydryl oxidase 1 (QSOX1), transcript variant 2, mRNA.	QSCN6; FLJ34858; Q6; QSOX1	5768	ILMN_2411282	CTCCAGGTTTCACCTTCCAGTGTGCAGAAGTTAGAAGGGTCTGGCGGGGG
KRT17	7.66736	6.62858	7.07911	11.5531	10.5896	8.74087	6.38154	6.25581	6.57812	6.35412	6.29181	6.31536	0.00266955	3.16952	Homo sapiens keratin 17 (KRT17), mRNA.	PCHC1; K17; PC2; PC	3872	ILMN_1666845	CCCCTGCTTCAGTCCCTTCCCCATGCTTCCTTGCCTGATGACAATAAAGC
SPIRE1	6.56362	6.4902	6.34737	9.84015	9.1025	9.93914	6.6253	6.74737	6.80297	7.41459	7.48063	7.81175	3.26613e-06	3.1602	Homo sapiens spire homolog 1 (Drosophila) (SPIRE1), transcript variant 2, mRNA.	Spir-1; MGC150622; MGC150621	56907	ILMN_1757845	CTAGGCTTCCTGCGTGTGTAAAAGTCGAGGTATTGCTGGCATTCAGGGTG
CTGF	10.1017	10.2664	11.048	14.2798	13.6893	12.8871	7.85968	7.52211	7.94262	7.02996	6.59013	6.53966	0.000119082	3.14671	Homo sapiens connective tissue growth factor (CTGF), mRNA.	CCN2; MGC102839; IGFBP8; NOV2; HCS24	1490	ILMN_2115125	TTGCAAAGGGGAGGCATCAGTGTCCTTGGCAGGCTGATTTCTAGGTAGGA
RHOD	8.57556	7.87446	8.26105	11.1016	11.2895	11.7488	9.21417	9.1789	9.46778	8.75304	8.5575	8.52981	3.2896e-06	3.14294	Homo sapiens ras homolog gene family, member D (RHOD), mRNA.	ARHD; Rho; RHOHP1; RHOM	29984	ILMN_2089167	ACCTGCTCTGTGTAGGGCTCGTCCTGCGGTGCCCGAGAATCACTCGCTAA
LOC401720	8.35188	6.88393	7.16318	10.7852	10.9891	10.0534	12.3799	12.4656	12.3616	11.9688	11.3092	11.6789	0.000168345	3.14289	Homo sapiens similar to fidgetin (LOC401720), mRNA.		401720	ILMN_1777759	TCTCCTGTCTGACGATGCTCTGCAGTTGTGGTCTGTCTACCTCAGAAGAG
PLS3	9.12208	6.88878	7.09892	10.2664	11.5008	10.7386	11.6272	11.5987	11.922	10.8859	11.8052	11.3314	0.00222424	3.13199	Homo sapiens plastin 3 (T isoform) (PLS3), mRNA.	T-PLASTIN; T-plastin	5358	ILMN_1785265	GCCCTCTTAGAATGTCCCTCTCTTGGGACTTGCTTAGATGATGGGATATG
PXDN	6.48515	6.49827	6.21305	10.1266	9.54915	8.90975	8.15021	7.75244	7.85801	6.27641	6.17514	6.33615	1.49225e-05	3.12968	Homo sapiens peroxidasin homolog (Drosophila) (PXDN), mRNA. XM_935183 XM_935184 XM_936786 XM_942966 XM_942982 XM_942986 XM_942994 XM_943000	D2S448E; D2S448; VPO; MG50; KIAA0230; PXN; PRG2	7837	ILMN_2363658	GTGCGGTCTGGGCCAGTCACAAGGAATTGTGTTGTCTAAGCCAAAGGGGG
TFPI2	9.64912	8.12134	8.31068	12.5338	12.2089	10.7064	6.29816	6.24525	6.75164	6.22466	5.92106	6.10162	0.00118637	3.12268	Homo sapiens tissue factor pathway inhibitor 2 (TFPI2), mRNA.	TFPI-2; PP5; FLJ21164	7980	ILMN_2068104	GATGCCAAAGCTTCGCTTTGCCAGTAGAATCCGGAAAATTCGGAAGAAGC
IGF2BP2	8.08689	7.24125	7.434	10.643	10.4252	11.0617	10.9491	10.9588	10.887	10.5869	11.1916	10.2213	2.72977e-05	3.12258	Homo sapiens insulin-like growth factor 2 mRNA binding protein 2 (IGF2BP2), transcript variant 1, mRNA.	IMP-2; VICKZ2; p62; IMP2	10644	ILMN_1702447	ATATCAACTGCCAGCCTGGAGAAGGTGACAGTCCAAGTGTGCAACAGCTG
CDC42EP5	7.05383	6.48874	6.51581	9.5785	9.26238	10.5763	6.89379	7.01725	6.6045	8.84718	9.22849	8.84674	5.44422e-05	3.11959	Homo sapiens CDC42 effector protein (Rho GTPase binding) 5 (CDC42EP5), mRNA.	MGC21945; CEP5; Borg3; MGC71153	148170	ILMN_1774982	CTTCCCGCCCGGCACCCCACTTCTGTATACATAAACGGCCAAGGTGTGTG
ODC1	8.14486	7.25975	6.7517	10.8103	11.5738	9.09009	12.7086	13.4195	13.3731	13.1689	12.6122	13.2817	0.00324396	3.10596	Homo sapiens ornithine decarboxylase 1 (ODC1), mRNA.		4953	ILMN_1748591	CCTGTGTCTTGTGCCTGGGAGAGTGGGATGAAACGCCACAGAGCAGCCTG
XAF1	6.40263	6.20347	6.17862	9.69711	10.0138	8.37804	6.25581	6.3431	6.07565	6.25879	6.10337	6.00966	0.000102644	3.1014	Homo sapiens XIAP associated factor 1 (XAF1), transcript variant 2, mRNA.	HSXIAPAF1; BIRC4BP	54739	ILMN_1742618	TCTGGGCCCTACAGCCTGGAGAACCTGGAGAATCCTACACCCACAGAACC
LOC401115	8.6964	7.52513	7.8217	10.9136	10.5877	11.8198	11.3543	11.3444	11.3998	13.1003	12.9657	12.5409	0.000132787	3.09261	PREDICTED: Homo sapiens hypothetical gene supported by BC038466; BC062790 (LOC401115), mRNA.		401115	ILMN_1668629	AGCGGGGCACTGAGGACCACGCTGCTCCGTGTGAATAAATGCCCAGTGGC
LOC653520	6.45721	6.85519	6.68508	9.24215	9.68068	10.2441	6.2635	6.4591	6.45448	6.21111	6.24888	6.41459	5.59332e-06	3.05647	PREDICTED: Homo sapiens similar to Notum CG13076-PB, isoform B (LOC653520), mRNA.		653520	ILMN_1764455	ATGACTGACACCCCTGGGGAGAGCCCTGTGTTCGTGGTGCAGTGGCTGTT
MCAM	6.34325	6.35677	6.25542	9.80503	8.39043	9.91428	6.40869	6.38742	6.18525	6.56865	6.24888	6.514	9.96143e-05	3.05144	Homo sapiens melanoma cell adhesion molecule (MCAM), mRNA.	CD146; MUC18	4162	ILMN_1685275	GCTCAGGGCCCCAACCCTAGAAGGGCCCAAATGAGAGAATGGTACTTAGG
MTE	7.37864	7.17433	7.20386	10.9304	10.6703	9.29609	6.46963	6.23587	6.24762	7.24952	6.37622	6.93855	0.000232842	3.04664	Homo sapiens metallothionein E (MTE), mRNA.	MT1I	644314	ILMN_2136089	CCGTGGGCTGTGCCAAGTGTGCCCAGGGATGTGTTTGCAAAGGGACATCT
FN1	7.29675	6.87411	6.60487	10.1099	9.42185	10.3778	6.34398	6.51699	6.81179	6.22146	6.36936	6.27486	1.55333e-05	3.0446	Homo sapiens fibronectin 1 (FN1), transcript variant 3, mRNA.	DKFZp686H0342; DKFZp686I1370; MSF; CIG; LETS; DKFZp686O13149; FN; DKFZp686F10164; FINC	2335	ILMN_1778237	GCAGGTGGAAGTGTGATCCCGTCGACCAATGCCAGGATTCAGAGACTGGG
TGFB2	6.48648	6.06833	6.26709	9.13798	10.8981	7.90657	6.15454	6.24525	6.12368	6.19118	6.23316	6.15606	0.00327122	3.04024	Homo sapiens transforming growth factor, beta 2 (TGFB2), mRNA.	MGC116892; TGF-beta2	7042	ILMN_1812526	CACGAACCCAAAGGGTACAATGCCAACTTCTGTGCTGGAGCATGCCCGTA
LFNG	6.73763	6.43365	6.44453	10.7936	10.16	7.78066	6.20591	6.17164	6.25424	6.53448	6.27144	6.51282	0.00453471	3.03948	Homo sapiens LFNG O-fucosylpeptide 3-beta-N-acetylglucosaminyltransferase (LFNG), transcript variant 1, mRNA.	SCDO3	3955	ILMN_1663080	GGCCCAGCATGGCTCACCTGTCCCGTGGGCTGTGTTTCTTGTTGTTTTTC
SLCO4A1	8.77113	7.16289	6.99305	10.1995	10.2437	11.568	7.76613	8.65564	7.70762	9.39102	9.05289	9.09812	0.00182775	3.02803	Homo sapiens solute carrier organic anion transporter family, member 4A1 (SLCO4A1), mRNA.	OATP1; POAT; OATPRP1; SLC21A12; OATP4A1; OATP-E	28231	ILMN_1727200	ACAAGCCCCTGTCGGAGTCTTCAGATGGCCTGGAAACTTGTCTGCCCAGC
	7.7434	6.82762	7.44774	10.9118	10.4818	9.66733	6.98172	6.94428	6.71349	6.42464	6.32572	6.53055	6.22224e-05	3.01405	BX092987 Soares placenta Nb2HP Homo sapiens cDNA clone IMAGp998D05183 ; IMAGE:131668, mRNA sequence		NA	ILMN_1876797	CCATCCACAACCCTCTCCCTGTATCCCAAAGGTGATCACTAGACTGGCTC
C9orf58	7.42396	6.64821	6.58211	9.17541	10.1708	10.326	9.4945	10.2297	8.943	10.334	10.4453	10.0501	0.000314921	3.00599	Homo sapiens chromosome 9 open reading frame 58 (C9orf58), transcript variant 2, mRNA.	MGC29466; FLJ12783; IBA2	83543	ILMN_2323508	GCAGGAATTCTCCTTAAGGGAGGAGAGCAAGCAGGTGTGGCCCCAGCTTC
TLN2	7.75244	6.5038	6.55809	10.1772	10.0948	9.55407	8.21106	8.0725	8.34418	9.76627	9.04177	9.20694	0.000112138	3.00391	Homo sapiens talin 2 (TLN2), mRNA.	KIAA0320; DKFZp451B1011; DKFZp686K0979; DKFZp686I0976; ILWEQ	83660	ILMN_1700042	CCCGCCCCTGTTTGCACGCTTTCTTGCCTCCGTGTGTAAGCTCCTTGTAC
PLOD2	10.924	9.4257	8.90933	11.6523	12.6551	13.9176	12.4284	12.2558	12.1593	9.53401	11.207	10.7449	0.00879562	2.98865	Homo sapiens procollagen-lysine, 2-oxoglutarate 5-dioxygenase 2 (PLOD2), transcript variant 2, mRNA.	LH2; TLH	5352	ILMN_1771599	ACAAAGTTGTTGAGCCTTGCTTCTTCCGTTTTGCCCTTTGTCTCGCTCCT
HLA-H	6.6601	6.20705	6.65804	10.0149	9.55766	8.90975	6.52333	6.54911	6.385	6.09601	6.19496	6.2229	1.33154e-05	2.98571	Homo sapiens major histocompatibility complex, class I, H (pseudogene) (HLA-H), non-coding RNA.	HLAHP	NA	ILMN_1666078	GATAGAAAAGGAGGGAGCTACTCTCAGGCTGCAAGCGGCAACAGTGCCCA
CSH1	10.6032	7.94839	8.25058	12.6965	11.3864	11.6707	6.07245	6.30067	6.24588	6.03334	6.51796	6.28413	0.00553	2.98379	Homo sapiens chorionic somatomammotropin hormone 1 (placental lactogen) (CSH1), transcript variant 1, mRNA.	CSMT; CSA; PL	1442	ILMN_2363475	GGACTGGGCAGATCCTCAAGCAGACCTACAGCAAGTTTGACACAAACTCG
CLTB	11.5008	10.8247	11.1642	14.2541	14.125	14.0461	9.95007	8.92342	11.1671	9.04782	8.15092	9.15004	0.00144584	2.97852	Homo sapiens clathrin, light chain (Lcb) (CLTB), transcript variant 2, mRNA.	LCB	1212	ILMN_1674609	TGGTCCAGCCCCTCACGCCTCCTCTCAGTCTACTCAATTGTGACTGTCCC
FN1	7.2256	6.81232	6.59786	9.76877	9.32334	10.4792	6.32796	6.58073	6.58656	6.32482	6.27873	6.27207	2.31392e-05	2.9785	Homo sapiens fibronectin 1 (FN1), transcript variant 6, mRNA.	DKFZp686H0342; DKFZp686I1370; MSF; CIG; LETS; DKFZp686O13149; FN; DKFZp686F10164; FINC	2335	ILMN_2366463	TCGGGGCAGGTGGAAGTGTGATCCCGTCGACCAATGCCAGGATTCAGAGA
TGFBR2	9.0764	9.08506	9.76773	12.6122	12.0661	12.1773	9.00869	9.14993	8.65196	9.57106	9.75852	9.42685	8.0372e-06	2.9755	Homo sapiens transforming growth factor, beta receptor II (70/80kDa) (TGFBR2), transcript variant 1, mRNA.	RIIC; MFS2; TAAD2; AAT3; TGFR-2; FAA3; TGFbeta-RII	7048	ILMN_1726245	GGCGCCTAGAAATTCCACTTGCACCGTAGGGCATGCTGATACCATCCCAA
RPS6KA1	7.22285	6.69849	6.74531	10.1918	9.77736	9.60923	7.41426	7.52382	7.45882	8.26246	8.15021	8.01483	1.75428e-06	2.97058	Homo sapiens ribosomal protein S6 kinase, 90kDa, polypeptide 1 (RPS6KA1), transcript variant 1, mRNA.	HU-1; MAPKAPK1A; RSK; S6K-alpha 1; RSK1	6195	ILMN_1715173	AGAGTTCACAGGAGGCCAGTGGGCGGGCCATGAGGGACAGGGTCTTTTTT
IFIT3	7.4486	6.69563	6.78346	10.4885	11.3568	7.98815	6.76064	6.46451	6.52823	6.07957	5.98973	6.01189	0.00996142	2.9686	Homo sapiens interferon-induced protein with tetratricopeptide repeats 3 (IFIT3), mRNA.	IRG2; RIG-G; IFI60; ISG60; IFIT4; GARG-49; CIG-49	3437	ILMN_1701789	GCCCCAACCTGGGATTGCTGAGCAGGGAAGCTTTGCATGTTGCTCTAAGG
	8.3509	6.93403	7.20176	10.4643	9.82824	11.0312	7.53981	7.41063	7.43519	7.52498	7.51331	7.17727	0.000269936	2.94569	Homo sapiens mRNA; cDNA DKFZp686B24166 (from clone DKFZp686B24166)		NA	ILMN_1816244	CTGCCAAAGCTGAGAGGGAGCGGACTTGGGAAGCATTTTGCTCATTGTCC
TPM2	8.90369	7.09292	7.77458	11.2609	10.5712	10.7573	7.99044	7.96281	8.20573	7.13087	7.50187	7.14661	0.000320886	2.93939	Homo sapiens tropomyosin 2 (beta) (TPM2), transcript variant 2, mRNA.	AMCD1; TMSB; DA1	7169	ILMN_1757604	AACTGTTGGAGGAGAAGCTGAAGGAGGCTGAGACCCGAGCAGAGTTTGCC
C8orf4	7.30603	7.19648	7.26225	9.25107	10.7326	10.5054	6.01932	6.00601	6.10616	6.15454	6.44026	6.27656	8.37681e-05	2.90808	Homo sapiens chromosome 8 open reading frame 4 (C8orf4), mRNA.	MGC22806; TC1; TC-1; hTC-1	56892	ILMN_1656369	GATGGCTGGAGATGACATTTATCCAGGGTCACTTTGTCAGGCCCTAGGAC
TPM2	8.81155	7.34844	7.97053	11.3543	10.6284	10.8277	8.26147	8.59675	8.67078	7.86046	8.01455	7.8255	0.000122477	2.89333	Homo sapiens tropomyosin 2 (beta) (TPM2), transcript variant 2, mRNA.	AMCD1; TMSB; DA1	7169	ILMN_1789196	TCACCAGACCTTGGACCAGACCCTGCTGGAACTCAACAACCTGTGAGGGC
LRRC32	10.0334	7.48746	7.66888	11.9015	11.5708	10.3578	6.48009	6.14642	6.08632	6.29227	6.09934	6.28243	0.00727429	2.88012	Homo sapiens leucine rich repeat containing 32 (LRRC32), mRNA.	D11S833E; GARP	2615	ILMN_2129161	CGCCTGATCTTTGAAAACACTACACAGGGCTGCTGTCACTTCCCAGGGCC
	7.58423	6.42811	6.47003	9.62188	9.64962	9.82934	7.21315	7.14082	6.96672	6.66259	6.77397	6.61934	2.88604e-05	2.87283	603089645F1 NIH_MGC_120 Homo sapiens cDNA clone IMAGE:5228627 5, mRNA sequence		NA	ILMN_1912083	CAAGTTCTTAACCATCCCGGGTTCCAGTGGTTACAGAGTTCTGCCCTGGG
SLC12A8	6.60723	6.46263	6.44453	9.73039	9.04675	9.30481	6.50352	6.34826	6.48049	6.51556	6.71804	6.41851	1.16254e-06	2.85585	Homo sapiens solute carrier family 12 (potassium/chloride transporters), member 8 (SLC12A8), mRNA.	CCC9; DKFZp686L18248; FLJ23188	84561	ILMN_1762529	CAGGTACTAAGACTAGCAGGGGACACCAAGACTCTGCACAACCAGATTGC
PAM	9.71905	8.297	8.78732	11.6944	11.2651	12.3563	11.8087	12.016	11.2532	10.0307	11.1814	10.0613	0.00111407	2.83748	Homo sapiens peptidylglycine alpha-amidating monooxygenase (PAM), transcript variant 3, mRNA.	PHM; PAL	5066	ILMN_2313901	GCCAGTGTCTTTCTTTGGTGCCTTTCCTGTTCAGCATTCTTAGCCTGTGG
TGFBR2	9.25129	9.46289	10.3143	12.8917	12.2979	12.3327	9.43727	9.49135	9.01188	9.71764	9.91532	10.0117	4.63973e-05	2.8313	Homo sapiens transforming growth factor, beta receptor II (70/80kDa) (TGFBR2), transcript variant 1, mRNA.	RIIC; MFS2; HNPCC6; TAAD2; AAT3; TGFR-2; FAA3; TGFbeta-RII	7048	ILMN_2384241	GCCCATTGACCTCTAGTGGTGAGTTTCTAGAATACTGGTCCATTCATGAG
BAIAP2L1	9.85869	8.73171	9.02682	12.1803	11.8739	12.0512	10.7919	11.0052	10.7184	10.7388	10.9127	10.5177	2.45502e-05	2.82938	Homo sapiens BAI1-associated protein 2-like 1 (BAIAP2L1), mRNA.	IRTKS	55971	ILMN_1703593	TCTGCCACGTGCTGACGGTCGGGAAGCTTCAGTGGAGAGGCCTAACTCTA
ELMO1	8.56881	6.7494	7.10448	11.0293	10.4771	9.38281	8.43995	9.13869	8.10472	8.09727	8.01861	7.88285	0.00297707	2.8222	Homo sapiens engulfment and cell motility 1 (ELMO1), transcript variant 1, mRNA.	MGC126406; CED12; CED-12; KIAA0281; ELMO-1	9844	ILMN_1784320	AGCGTTTGGTGTTACCTTCTCCTGGGAGGTCCTGCTGCAACTCAAGTTCC
TSPAN17	7.98388	6.95463	7.00217	10.2698	9.34266	10.7894	9.03274	9.05148	8.91957	9.55523	9.42586	9.47901	0.000264712	2.82041	Homo sapiens tetraspanin 17 (TSPAN17), transcript variant 1, mRNA.	FBX23; MGC14859; TM4SF17; MGC71255; FBXO23	26262	ILMN_1777881	TCCTGGGCCCCTGACAGGCGCTGGCTGTGAGTGGTTTGTACATGCTACAA
AKAP12	6.96803	7.0116	6.98994	10.9205	10.4977	8.00827	7.20319	6.68783	7.61924	6.82825	6.3278	6.62354	0.00841987	2.81897	Homo sapiens A kinase (PRKA) anchor protein (gravin) 12 (AKAP12), transcript variant 1, mRNA.	DKFZp686M0430; AKAP250; DKFZp686O0331	9590	ILMN_2308950	CTACTCTTATATGCTGGACTGCATTCACACATGGCATGAAATAAGTCAGG
PARP9	7.78164	7.19812	7.15045	10.2034	10.5324	9.84245	6.73575	6.6379	6.68346	6.47896	6.47152	6.41571	4.35862e-06	2.81604	Homo sapiens poly (ADP-ribose) polymerase family, member 9 (PARP9), mRNA.	DKFZp666B0810; DKFZp686M15238; BAL1; FLJ26637; BAL; FLJ41418; MGC:7868	83666	ILMN_1731224	CCTTTGCACAGCATCCTTGGAGGGGATTCGCAAGTGGCAGCCCTGTTGAT
SLC27A1	7.5163	6.73263	7.42833	10.2965	9.77237	10.0417	6.76772	7.06828	6.47321	6.03114	6.33851	6.29395	1.63214e-05	2.81112	Homo sapiens solute carrier family 27 (fatty acid transporter), member 1 (SLC27A1), mRNA.	FATP1; ACSVL5; FLJ00336; MGC71751; FATP	376497	ILMN_1787718	CAGACATCCCTACTGGCTTCGCTGGTGGCTCATCTCGAACATCCACGCCA
ANTXR1	7.13504	6.64617	6.91096	9.46495	8.22182	11.4224	6.7019	6.63253	6.81062	7.09892	7.18124	6.79251	0.00827428	2.80567	Homo sapiens anthrax toxin receptor 1 (ANTXR1), transcript variant 3, mRNA.	ATR; FLJ21776; FLJ11298; TEM8; FLJ10601	84168	ILMN_1811877	TCCCTAATGACACATGCCCGAATGAAGGAGCGGGGCTGAGCTTGTCCTGC
PRIC285	7.9211	7.54351	7.66634	11.2425	10.7232	9.54925	8.80189	9.36694	8.47987	8.12846	8.72893	7.94739	0.000654286	2.79467	Homo sapiens peroxisomal proliferator-activated receptor A interacting complex 285 (PRIC285), transcript variant 2, mRNA.	MGC138228; PDIP-1; PDIP1alpha; KIAA1769; PDIP1beta; MGC132634; FLJ00244	85441	ILMN_1787509	AGCCTGCTCGGCTGTATGTTTCTCGCACGCTCACCCGCTTCAGTGCGGCT
MT1M	6.93985	6.30917	6.25321	9.93898	10.4248	7.50773	6.19767	6.16814	6.1159	6.209	6.25077	6.33377	0.00751866	2.78975	Homo sapiens metallothionein 1M (MT1M), mRNA.	MGC118949; MGC40498; MT1; MT1K	4499	ILMN_1657435	CACGCCGTCCGGGTGGGCCTAGCAGTCGCTCCATTTATCGCTTGAGATCT
C1orf78	8.78369	8.11124	8.35825	11.2798	11.0808	11.2358	7.87775	8.0609	7.26303	7.05373	7.0972	6.82898	1.16059e-05	2.78104	Homo sapiens family with sequence similarity 176, member B (FAM176B), mRNA.	RP11-268J15.2; FLJ10647	55194	ILMN_1769092	ACATGAGCTCAGAGCTACCCCACACCTTCGGACTGCCTCGGCCCCCACAG
CMTM3	8.30771	7.01366	7.50431	10.0968	11.0967	9.96782	10.7414	11.2866	10.4166	9.66516	9.68279	9.52092	0.000438668	2.77854	Homo sapiens CKLF-like MARVEL transmembrane domain containing 3 (CMTM3), transcript variant 5, mRNA.	BNAS2; MGC51956; CKLFSF3; FLJ31762	123920	ILMN_2370208	GGTGCTCCTGCCCACACCAGCCACTTTGGTGACAATGACCCTTCCAAGAA
ETS1	6.37622	6.20932	6.71451	10.3128	9.31839	7.98299	5.94282	6.05719	6.03554	6.24905	6.12144	6.29702	0.00140029	2.77138	Homo sapiens v-ets erythroblastosis virus E26 oncogene homolog 1 (avian) (ETS1), mRNA.	ETS-1; FLJ10768; EWSR2	2113	ILMN_2122103	GCTGATGCTGGCACATCATTTTGCTGGAGAGTTTTTTATATACTGTAGCC
RAB32	7.32415	6.88652	7.30551	9.93366	9.5788	10.3048	6.142	6.28413	6.15859	6.16026	6.30235	6.2229	3.1556e-06	2.76703	Homo sapiens RAB32, member RAS oncogene family (RAB32), mRNA.		10981	ILMN_2115434	CCAGTGTTGCTGATATATGGCTTCTGCTTCTCTTGTGTGTGCCTCAGCTC
LITAF	11.0717	10.7629	11.4263	13.9975	14.3075	13.2535	12.1517	12.0967	11.6129	11.4012	11.9422	11.177	0.000108223	2.76584	Homo sapiens lipopolysaccharide-induced TNF factor (LITAF), mRNA.	MGC125274; MGC116701; CMT1C; MGC116700; SIMPLE; TP53I7; FLJ38636; PIG7; MGC125276; MGC116698; MGC125275	9516	ILMN_1713934	GCACATTTTGAGCATGTCTGGGTACCATGGTGCGGATGCTTGGGAACCAG
CAMK2N1	7.34635	6.38914	6.7672	9.47669	9.38434	9.91949	6.81648	7.05223	6.81062	6.1948	6.18707	6.10494	1.40835e-05	2.75928	Homo sapiens calcium/calmodulin-dependent protein kinase II inhibitor 1 (CAMK2N1), mRNA.	MGC22256; ICAP-1alpha; PRO1489; RP11-401M16.1	55450	ILMN_1794863	TATGACCGACAAGGCACCTCCTGGTGTCTAACTCCCCCAAAGACAATGAG
COL27A1	6.3857	6.29365	6.72318	8.92055	9.53349	9.16915	7.05616	7.28586	7.05544	7.14082	7.01943	6.9431	2.14821e-06	2.74022	Homo sapiens collagen, type XXVII, alpha 1 (COL27A1), mRNA.	FLJ11895; RP11-82I1.1; MGC11337; KIAA1870	85301	ILMN_1788377	GCTCCGAGGTGACCCAGCACATCACCATCCACTGCCTTAACATGACCGTG
REPS2	7.16955	6.6445	6.64934	9.1884	9.01229	10.445	6.04322	6.25424	6.25267	6.17148	6.0372	6.16647	0.000169044	2.72745	Homo sapiens RALBP1 associated Eps domain containing 2 (REPS2), transcript variant 1, mRNA.	POB1	9185	ILMN_1656934	CCCCCCATGGTTCAAGTGACAGTGGGTGACCTTGTCTGCCAAGATCTTTC
SPSB1	6.82492	6.16479	6.42213	9.49075	9.43833	8.66146	7.36782	6.77735	7.48915	7.37581	6.92805	7.29099	6.18996e-05	2.72623	Homo sapiens splA/ryanodine receptor domain and SOCS box containing 1 (SPSB1), mRNA.	SSB1; SSB-1	80176	ILMN_1714170	GTACAGATCCCAGCTTATGGCCTTGACCCAGCCGTCCTCACAGATGCCGG
ERBB2	10.7079	9.56877	9.41022	13.1781	12.2318	12.4409	9.50501	9.43363	9.5563	10.1227	9.79171	9.63073	0.000256389	2.7213	Homo sapiens v-erb-b2 erythroblastic leukemia viral oncogene homolog 2, neuro/glioblastoma derived oncogene homolog (avian) (ERBB2), transcript variant 1, mRNA.	c-erb B2; CD340; HER2; NGL; NEU; HER-2/neu; HER-2; TKR1	2064	ILMN_2352131	GAGACTGTCCCTGAAACCTAGTACTGCCCCCCATGAGGAAGGAACAGCAA
CLIC4	9.14019	8.46964	8.54018	11.5877	11.3939	11.2821	8.66631	8.47509	8.99836	7.88132	7.67209	8.03186	6.99592e-06	2.70455	Homo sapiens chloride intracellular channel 4 (CLIC4), nuclear gene encoding mitochondrial protein, mRNA.	p64H1; huH1; CLIC4L; H1; FLJ38640; DKFZP566G223	25932	ILMN_1671250	AATGAAGCACTGGAGAGGGGTCTCCTGAAAACCCTGCAGAAACTGGATGA
PLCL2	9.7456	8.06297	7.82638	11.601	11.4773	10.6674	8.14029	8.33199	8.21607	6.74547	6.60092	6.56047	0.00139167	2.70358	Homo sapiens phospholipase C-like 2 (PLCL2), mRNA.	PLCE2; KIAA1092; FLJ13484	23228	ILMN_1737025	GGACTGAAGCTCCCTGGCTGAAGATACATGCCGAGTCAGCACATGGGTAG
HES4	8.08607	6.97669	7.3821	10.5521	9.60982	10.3864	11.5478	11.9747	12.0481	12.0898	11.8479	12.045	0.000133512	2.70118	Homo sapiens hairy and enhancer of split 4 (Drosophila) (HES4), mRNA.		57801	ILMN_1653466	CCCCGTTCTAGGGCCGTGGCCTTTGCCGAGACTGTAGCAGAGAAAACGTA
SH3PXD2B	8.40432	6.91551	7.47806	10.3336	10.2504	10.3101	8.34456	8.00481	7.90307	8.08489	8.11071	7.69422	0.000145943	2.69874	Homo sapiens SH3 and PX domains 2B (SH3PXD2B), mRNA.	HOFI; FLJ20831; KIAA1295	285590	ILMN_1764723	CTGCTTTGGGGAGCTTCCAAGTAACAGGCCATTTCTTACCTCCCTCCAGG
KCNJ2	6.28429	6.41319	6.05159	8.32564	8.32117	10.1799	6.17813	6.17714	6.15859	6.20705	6.25251	6.16143	0.00089471	2.69255	Homo sapiens potassium inwardly-rectifying channel, subfamily J, member 2 (KCNJ2), mRNA.	IRK1; HHBIRK1; SQT3; HHIRK1; KIR2.1; LQT7	3759	ILMN_1780334	GTGTGGCATAGCTACCTGCCCATCCCCAACCCTCAGCAAAGTAGAATCTC
C20orf121	8.94325	8.29514	8.38611	11.5688	11.0556	11.0725	8.43878	8.3453	8.69096	8.3737	7.69417	8.14326	1.9954e-05	2.69081	Homo sapiens tocopherol (alpha) transfer protein-like (TTPAL), transcript variant 1, mRNA.	DKFZp686E0870; MGC2470	79183	ILMN_2364131	ATACTTGAAACCTCTCTGACCAAGAGCCTCTGATGGAGTGGGAGGTGAGC
WIPF1	6.94798	6.23412	6.54363	9.75146	9.77368	8.27056	6.49139	6.53313	6.35003	6.3459	6.25251	6.48555	0.000365212	2.68999	Homo sapiens WAS/WASL interacting protein family, member 1 (WIPF1), transcript variant 2, mRNA.	WIP; WASPIP; PRPL-2; MGC111041	7456	ILMN_2351298	GGATCTATGCAAATATAGCTCCACTAAAGGACCATAGGGAAGAGCCAGCC
RAB3IL1	7.68122	7.2833	7.45865	10.6025	9.82934	10.055	7.51005	7.0453	7.20739	7.64019	7.05648	7.23107	1.72849e-05	2.68788	Homo sapiens RAB3A interacting protein (rabin3)-like 1 (RAB3IL1), mRNA.	GRAB	5866	ILMN_1741632	AGCTCCCACCTGGACGCATCCCTCACCACGTCCGGATTTCCTTCTTTGGA
NPTX1	6.33183	6.60006	6.27066	10.4178	9.04324	7.80159	6.17331	6.06798	6.05962	6.18045	6.19496	6.0879	0.00301459	2.6867	Homo sapiens neuronal pentraxin I (NPTX1), mRNA.	MGC105123; NP1; DKFZp686J2446	4884	ILMN_1814221	GCAGCCTTTTGGGTATCAAATGGGTCAAAACCATGGGACCTGCCACCTCC
LOC26010	8.38281	8.47631	7.69738	10.9555	10.7296	10.9233	9.73626	9.49075	9.92738	9.1632	8.00092	8.87342	0.000109062	2.68399	Homo sapiens spermatogenesis associated, serine-rich 2-like (SPATS2L), transcript variant 2, mRNA.	DNAPTP6; DKFZp564A2416	26010	ILMN_1683678	CCCTGCCCGAGGTGCTGACCCAATTCGCTGCCAAAAGAGTGTCAATCAGA
KLF9	7.28267	6.47139	7.63393	10.538	9.44482	9.44962	8.48897	9.47105	8.87327	6.41557	7.25711	6.46263	0.00101295	2.68147	Homo sapiens Kruppel-like factor 9 (KLF9), mRNA.	BTEB; BTEB1	687	ILMN_1778523	GCCCTTCACCATTGTGGAATGATGCCCTGGCTTTAAGGTTTAGCTCCACA
HTRA1	11.5541	10.4259	10.6108	13.0579	13.0055	14.5703	6.1673	6.2245	6.13757	6.17846	6.08835	6.14183	0.000865739	2.68093	Homo sapiens HtrA serine peptidase 1 (HTRA1), mRNA.	HtrA; PRSS11; ARMD7; ORF480; L56	5654	ILMN_1676563	ACAATGCGTAGATAGAAGAAGCCCCACGGGAGCCAGGATGGGACTGGTCG
GLT25D1	10.4063	8.68765	9.02342	12.2318	11.8357	12.0593	10.6073	10.8209	10.4704	11.0153	11.065	10.7641	0.000432755	2.6698	Homo sapiens glycosyltransferase 25 domain containing 1 (GLT25D1), mRNA.	FLJ22329; MGC117270	79709	ILMN_1727043	CTGTGCTTTACCTCCTTGCCCTTGTGTCTCAGGTGTGGTCCCTGCCTGCT
APOBEC2	7.21738	6.65582	6.63749	9.90865	9.60306	9.00554	8.19979	8.49298	7.1221	6.08578	6.09073	6.19118	0.000320886	2.66886	Homo sapiens apolipoprotein B mRNA editing enzyme, catalytic polypeptide-like 2 (APOBEC2), mRNA.	ARCD1; ARP1	10930	ILMN_1719143	TGCTGCTCTCGGGAAGGACGAAAGTGACCTGCAAGGAGAGAAATGCAACC
ANKRD57	10.8277	9.36547	11.1334	13.5547	13.0902	12.6822	10.7901	10.3936	11.5933	9.60265	9.95626	10.4285	0.00255829	2.66684	Homo sapiens ankyrin repeat domain 57 (ANKRD57), mRNA.	C2orf26	65124	ILMN_1724040	CTAGTTTTTTCACGCCTGCAATCTTGGAGTCTAGGTTGCCTTGTCTCTCC
FTSJ1	8.16421	6.65887	7.14061	10.4327	10.0441	9.4747	9.154	9.65306	9.62247	9.62502	9.68491	9.46643	0.000422169	2.66262	Homo sapiens FtsJ homolog 1 (E. coli) (FTSJ1), transcript variant 1, mRNA.	JM23; TRM7; SPB1; CDLIV; MRX44; MRX9	24140	ILMN_2401822	TCCCTAAAGGCAGGGATTCTTAACCTGGATAGAAGCCAGGGGTAACCATG
PTS	8.95239	8.86399	8.94768	11.5738	11.7615	11.4042	9.89024	9.59808	10.5611	10.5308	10.1224	10.719	2.3958e-05	2.65849	Homo sapiens 6-pyruvoyltetrahydropterin synthase (PTS), mRNA.	PTPS	5805	ILMN_1720322	AAGTGTCCCGCCGCATCTCCTTCAGCGCGAGCCACCGATTGTACAGTAAA
STAT1	9.56298	9.82611	9.94597	12.948	12.5547	11.8027	11.4699	11.4619	11.4121	10.2194	10.9031	10.2992	6.84488e-05	2.65675	Homo sapiens signal transducer and activator of transcription 1, 91kDa (STAT1), transcript variant alpha, mRNA.	ISGF-3; STAT91; DKFZp686B04100	6772	ILMN_1777325	GCACACAGTGCTTTCCGTGGCACTGCATACAATCTGAGGCCTCCTCTCTC
P4HA2	8.44105	6.79309	6.81379	9.56653	9.59902	10.8488	10.1076	10.0911	9.63032	8.98403	9.56425	8.66869	0.00301063	2.65546	Homo sapiens prolyl 4-hydroxylase, alpha polypeptide II (P4HA2), transcript variant 2, mRNA.	4-PH alpha 2	8974	ILMN_1795778	CTGCCCTGTGCTTGTGGGCTGCAAGTGGGTCTCCAATAAGTGGTTCCATG
SUNC1	7.18532	6.20932	6.5301	9.08742	8.71015	10.0577	10.5657	10.9716	10.8707	8.4389	9.99811	8.30795	0.0028416	2.64351	Homo sapiens Sad1 and UNC84 domain containing 1 (SUNC1), transcript variant 1, mRNA.	MGC33329	256979	ILMN_1657847	GGGTCCATGGCACACCAGGCAAGCACATCTAGAAGAGTTGGTACAGAAGG
KIAA1539	7.71732	7.05644	7.1149	10.3367	9.81324	9.66902	6.88843	7.03941	6.76426	6.77058	7.2966	6.66925	2.85025e-05	2.64344	Homo sapiens KIAA1539 (KIAA1539), mRNA.	FLJ11560; RP11-182N22.6; bA182N22.6; P1.11659_5	80256	ILMN_1732609	GGGCACCCCTCAAACTCAGTCATGTGGTTCCAAACTACCCCATTCCCCAC
IL18R1	6.52656	6.09372	6.20135	9.34362	8.77159	8.63523	6.07013	5.97166	6.21871	6.1339	6.09337	6.02892	4.09231e-06	2.64294	Homo sapiens interleukin 18 receptor 1 (IL18R1), mRNA.	IL-1Rrp; IL1RRP; CDw218a	8809	ILMN_1781700	GACTGTGAAACCGTCAGTTCGGAAGGCTGGTTAGAACATGTGGGAGCAAC
TPM1	11.5101	10.4713	10.7016	12.8118	13.7083	14.056	13.2647	13.1528	13.5843	13.4022	12.8201	13.0809	0.000352456	2.63105	Homo sapiens tropomyosin 1 (alpha) (TPM1), transcript variant 7, mRNA.	TPM1-alpha; HTM-alpha; TPM1-kappa; TMSA; C15orf13	7168	ILMN_1716687	AGAGATCAAGGTCCTTTCCGACAAGCTGAAGGAGGCTGAGACTCGGGCTG
MXRA7	6.66623	6.20118	6.50739	8.47604	8.02798	10.7535	7.14246	6.96702	7.20611	8.06162	8.01861	7.56436	0.00735925	2.62759	Homo sapiens matrix-remodelling associated 7 (MXRA7), transcript variant 1, mRNA.	FLJ46603; TMAP1; PS1TP1; FLJ41492	439921	ILMN_1743836	GTCCTCATACCATGCAGGTCCCATTTCTGATCACCCCACTGGCAGGACAA
ANKRD50	8.61209	7.37477	7.73888	10.1369	10.8598	10.6016	7.82349	8.1748	7.99886	6.42464	7.1152	6.95719	0.000199069	2.62419	Homo sapiens ankyrin repeat domain 50 (ANKRD50), mRNA.	KIAA1223	57182	ILMN_2226304	TGTTTTCACCCCCACCCTCACTGGAATTCTCACCAAAAATAGTTTGATAC
PTGFRN	7.2081	6.64998	6.59962	9.5691	8.98036	9.77678	6.20395	6.53838	6.23076	8.65279	9.02077	8.61813	2.5373e-05	2.62284	Homo sapiens prostaglandin F2 receptor negative regulator (PTGFRN), mRNA.	CD9P-1; FPRP; SMAP-6; EWI-F; KIAA1436; FLJ11001; CD315	5738	ILMN_1743130	CCAGACCTTCGTTTGTTTCCCCGGTGGCCCTTGCTTCTTGCTTTGCAGAC
KCTD12	8.50567	6.9704	7.39054	10.1109	11.0413	9.5782	8.5132	8.7374	8.89228	8.77769	9.03742	9.56754	0.00169986	2.62126	Homo sapiens potassium channel tetramerisation domain containing 12 (KCTD12), mRNA.	FLJ33073; KIAA1778; C13orf2; PFET1	115207	ILMN_1742332	CTTGACATGAGCACCTTTAGATCCCTTCCCCTCCATGGGCTTTGGGCCAC
NLRP7	7.43728	6.32198	6.16446	9.45491	9.60544	8.72642	8.37246	8.27743	8.45484	8.58911	8.73016	7.94547	0.000422169	2.62102	Homo sapiens NLR family, pyrin domain containing 7 (NLRP7), transcript variant 1, mRNA.	MGC126470; PYPAF3; NALP7; HYDM; CLR19.4; PAN7; MGC126471; NOD12	199713	ILMN_1652366	GCAGCCTGGGATCGCTCTACGAATTACACAGGAAGCGGGATTCGGGTCTC
LAD1	8.31767	7.53215	7.71445	10.9031	10.3185	10.1995	11.5394	11.4345	11.6677	10.1366	8.94935	10.3636	0.000447485	2.61896	Homo sapiens ladinin 1 (LAD1), mRNA.	MGC10355; LadA	3898	ILMN_1782389	GGCTGCCATGGCCAGGAGCTAAGTGCCTTTTTGTGTGCAACCACTTACCC
STS-1	8.96939	9.91949	9.47452	11.922	11.6197	12.677	7.297	7.13799	7.26615	8.49987	8.63791	8.54942	8.3733e-05	2.61845	Homo sapiens Cbl-interacting protein Sts-1 (STS-1), mRNA.	MGC15437; KIAA1959; p70	84959	ILMN_1653856	TCTCCGTGGCACTTGTGCTTTCCTGGCTGAGAGCTCTCCCCTGTTGATAC
TPM1	12.223	11.1077	11.5649	13.6191	14.3711	14.7303	13.7709	13.7394	14.2579	14.2579	13.3649	13.5843	0.000519261	2.60832	Homo sapiens tropomyosin 1 (alpha) (TPM1), transcript variant 3, mRNA.	TPM1-alpha; HTM-alpha; TPM1-kappa; TMSA; C15orf13	7168	ILMN_2360710	GGAGGCTGAGACTCGGGCTGAGTTTGCGGAGAGGTCAGTAACTAAATTGG
ARHGEF2	8.79155	8.16888	7.90613	10.9522	10.5454	11.1824	9.73626	9.60147	9.77009	9.40167	9.27131	9.36737	1.75959e-05	2.60449	Homo sapiens rho/rac guanine nucleotide exchange factor (GEF) 2 (ARHGEF2), mRNA.	P40; GEF; LFP40; DKFZp547L106; GEF-H1; DKFZp547P1516; GEFH1; KIAA0651	9181	ILMN_1703477	TGGGGGATTTTTCAGTGGAACCCTTGCCCCCAAATGTCGACCAGCCCCCA
FGFRL1	8.35268	7.70076	7.0816	10.518	10.3388	10.0824	6.59301	6.77735	6.84396	6.61283	6.88083	6.83852	6.57297e-05	2.6014	Homo sapiens fibroblast growth factor receptor-like 1 (FGFRL1), transcript variant 3, mRNA.	FGFR5; FHFR	53834	ILMN_1795865	AATGATGGAAGGAAGACTGGGTTGCAGGGACTGTGGTCTCTCCTGGGGCC
PTPLA	6.9196	6.56338	6.19922	8.74988	8.34106	10.3705	6.94745	6.95482	6.93902	6.91518	6.70529	6.69167	0.00151162	2.59306	Homo sapiens protein tyrosine phosphatase-like (proline instead of catalytic arginine), member A (PTPLA), mRNA.	CAP	9200	ILMN_1725791	AGAGAGTGTGGTGCTTTTTCTGGTCGCGTGGACTGTGACAGAGATCACTC
SAMD9	6.94798	6.51815	6.57911	9.26626	10.3884	8.16761	6.7342	6.64403	6.71537	6.13192	6.22516	6.23139	0.0014972	2.59236	Homo sapiens sterile alpha motif domain containing 9 (SAMD9), mRNA.	KIAA2004; C7orf5; OEF1; FLJ20073; NFTC; OEF2	54809	ILMN_1814305	GGCTGCAAGCTGGATACATGGAATTCAGCACACTTTTCTCCCTCTTACTG
GPSM1	7.53235	6.95701	6.77058	10.3157	10.0305	8.62789	7.73021	8.3365	7.50142	7.45416	8.08708	7.49141	0.00155109	2.57137	PREDICTED: Homo sapiens G-protein signalling modulator 1 (AGS3-like, C. elegans) (GPSM1), mRNA.		26086	ILMN_1709307	TTGCTCACGTCTGTGCCATGTTGTCAATGGGTCCTTTCCAACCCAAGAGG
SELM	7.3436	6.30917	6.89056	9.25072	8.36043	10.6341	7.01015	7.12332	6.87775	8.17275	7.91511	7.66088	0.00338088	2.56732	Homo sapiens selenoprotein M (SELM), mRNA.	MGC40146; SEPM	140606	ILMN_1651429	GAATACTTCTCTTGCTGAGAGCCGATGCCCGTCCCCGGGCCAGCAGGGAT
PTHR1	7.37864	6.81683	6.62017	9.25798	9.06453	10.1829	6.54477	6.3281	6.36943	6.42464	6.65945	6.43579	0.000102454	2.56324	Homo sapiens parathyroid hormone 1 receptor (PTH1R), mRNA.	MGC138426; MGC138452; PTHR	5745	ILMN_1795166	GCGCTGGGGGCTGGACCTGCTGACATAGTGGATGGACAGATGGACCAAAA
SERPINB7	8.87531	8.21868	8.6008	11.6222	11.7043	10.0459	6.12316	6.1663	6.25424	6.18442	6.16898	6.16143	0.000688751	2.55918	Homo sapiens serpin peptidase inhibitor, clade B (ovalbumin), member 7 (SERPINB7), transcript variant 1, mRNA.	MEGSIN; MGC120014; MGC120015; DKFZp686D06190	8710	ILMN_1767685	GTCTTTCTTCCCACGCTCATTTCTATCATTCTCCCCCATGACCCGTCTGG
GH1	9.91212	7.42595	7.72794	11.5137	10.429	10.7969	5.9543	6.2245	6.05285	6.41178	7.00626	6.28413	0.0088827	2.55786	Homo sapiens growth hormone 1 (GH1), transcript variant 3, mRNA.	hGH-N; GHN; GH-N; GH	2688	ILMN_2328874	GAAGATGGCAGCCCCCGGACTGGGCAGATCTTCAAGCAGACCTACAGCAA
RUSC2	6.86762	6.36042	6.45788	9.63518	8.94768	8.77392	6.77922	6.64298	6.88888	6.55177	6.35735	6.39824	1.67731e-05	2.55696	Homo sapiens RUN and SH3 domain containing 2 (RUSC2), mRNA.	KIAA0375; Iporin	9853	ILMN_1810037	GGTGGAGATGAGGATGGGTAACAGTATTGGGGCCAGATCCCTAAGCCCCC
P4HA2	7.7913	6.54949	6.72865	9.4382	8.95766	10.3396	9.28663	9.16495	8.59675	8.28702	8.5197	7.88795	0.00123897	2.55536	Homo sapiens prolyl 4-hydroxylase, alpha polypeptide II (P4HA2), transcript variant 3, mRNA.	4-PH alpha 2	8974	ILMN_2381697	TTCCATTCAGCCTGTGCCATCCCTGGCCCCAAGGCTAGGATCAAAGTGGC
GYS1	8.52928	7.10363	7.22819	10.5361	9.97874	9.99811	8.36894	8.19012	8.31695	8.01498	8.62952	8.06104	0.000438959	2.55062	Homo sapiens glycogen synthase 1 (muscle) (GYS1), mRNA.	GYS; GSY	2997	ILMN_1711289	CCACCCCTAACCTGGCTTATTCCCAACTGCTCTGCCCACTGTGAAACCAC
SLC15A3	8.62642	8.4389	8.57849	11.504	11.1063	10.6711	8.15963	7.77793	7.60702	6.82825	6.64623	6.76254	1.21846e-05	2.54585	Homo sapiens solute carrier family 15, member 3 (SLC15A3), mRNA.	PTR3; OCTP; hPTR3; PHT2; FLJ26631	51296	ILMN_2085862	ACAGGCCCTATTCCAGCCCCCTTGCTTCACTCTACCGGACAGACGGCAGC
PLAUR	7.41839	6.65298	7.02272	8.92813	9.85562	9.94776	8.15233	7.74669	7.50482	7.7965	7.87319	8.1801	0.000157633	2.54581	Homo sapiens plasminogen activator, urokinase receptor (PLAUR), transcript variant 2, mRNA.	CD87; UPAR; URKR	5329	ILMN_2374340	GGAGCTTGAAAATCTGCCGCAGAATGGCCGCCAGTGTTACAGCTGCAAGG
FOXO1	7.13179	6.90936	6.88389	9.57451	9.42145	9.55667	8.86474	8.17922	8.77601	8.46769	8.50713	7.57497	5.60058e-05	2.54253	Homo sapiens forkhead box O1 (FOXO1), mRNA.	FKHR; FKH1; FOXO1A	2308	ILMN_1738816	CAACCTGGCATTACAGTTGGCCTCTCCTTGAGGTGGGCACAGCCTGGCAG
OTUD1	6.47876	6.35472	6.23316	9.80722	9.2737	7.61262	6.54949	6.22097	6.36521	6.29564	6.24888	6.26239	0.00195424	2.5423	PREDICTED: Homo sapiens OTU domain containing 1 (OTUD1), mRNA.		220213	ILMN_1752008	GGGATAGTAGCAGGTCTTACTTGAATGAAAGTCTGATATTTGCTGATGGC
PSMB9	5.97002	5.97261	6.09654	8.70805	8.14923	8.78222	6.01189	6.16814	6.42838	6.05791	6.01413	6.14786	3.33544e-06	2.53344	Homo sapiens proteasome (prosome, macropain) subunit, beta type, 9 (large multifunctional peptidase 2) (PSMB9), transcript variant 1, mRNA.	MGC70470; PSMB6i; beta1i; LMP2; RING12	5698	ILMN_2376108	ACAAGCTGTCCCCGCTGCACGAGCGCATCTACTGTGCACTCTCTGGTTCA
LAMA3	6.25251	6.23794	6.17862	8.76748	9.43806	8.06306	6.41851	6.15859	6.12575	6.03334	6.22306	6.15791	8.88958e-05	2.53318	Homo sapiens laminin, alpha 3 (LAMA3), transcript variant 1, mRNA.	LOCS; E170; lama3a; LAMNA	3909	ILMN_2406035	GCACTCGGTGGCAGTCACCATAAAACAACACATCCTGCACCTGGAACTGG
COL4A1	13.1781	12.2368	11.7862	14.9941	14.8143	14.9837	12.1599	11.9477	12.2407	10.3549	10.2842	10.4012	0.000109394	2.53029	Homo sapiens collagen, type IV, alpha 1 (COL4A1), mRNA.	arresten	1282	ILMN_1653028	CATCGCATGGACCGCAGGAGGGCAGATTCGGACCACTAGGCCTGAAATGA
USMG5	7.02204	6.53055	8.08489	10.2183	8.52377	10.4769	10.2117	10.3709	10.0477	10.4885	9.90931	10.1055	0.00523781	2.52715	Homo sapiens up-regulated during skeletal muscle growth 5 homolog (mouse) (USMG5), mRNA.	DKFZp566D211; bA792D24.4; HCVFTP2; MGC14697	84833	ILMN_1773313	GCGTCGGTCGTGGTAGATAGGCGGTCATGCATACGAATTTTCAGCTCTTG
IL1R1	7.63401	6.31792	6.48834	9.64662	9.44792	8.92426	6.87039	6.93183	6.64651	6.55834	6.17846	6.58408	0.000287133	2.52617	Homo sapiens interleukin 1 receptor, type I (IL1R1), mRNA.	IL1R; IL-1R-alpha; P80; CD121A; IL1RA; D2S1473	3554	ILMN_1810584	GGAGGGACAAGAATCAATGGATAAGCGTGGGTGGAGGAAGATCCAAACAG
MARCKS	9.14113	8.03042	8.52377	11.5633	10.1799	11.5212	7.06704	7.47915	7.57931	6.25251	6.10337	6.50891	0.000910809	2.52302	Homo sapiens myristoylated alanine-rich protein kinase C substrate (MARCKS), mRNA.	MACS; 80K-L; PRKCSL; FLJ14368; MRACKS; PKCSL; FLJ90045	4082	ILMN_1807042	GCAACTTTCCACCCTGCCCATTTTTGTAAAACTGCAGTCATCTTGGACCT
PPP1R14B	11.196	10.2188	10.4057	13.0214	13.2228	13.1445	11.7507	11.7114	11.8842	12.0946	11.4163	11.7791	4.42691e-05	2.52272	Homo sapiens protein phosphatase 1, regulatory (inhibitor) subunit 14B (PPP1R14B), mRNA.	SOM172; PLCB3N; PNG; PHI-1	26472	ILMN_1659888	GAGAACGGTGGCTCCCACAGGACAATCGCTGCCCCCCAACCTCGTAGCAA
ATXN1	6.46289	6.23412	6.18723	9.3055	8.76534	8.37691	6.28583	6.35779	6.24762	6.20232	6.13381	6.15606	9.05352e-06	2.52117	Homo sapiens ataxin 1 (ATXN1), mRNA.	SCA1; D6S504E; ATX1	6310	ILMN_2153332	GACAGGAGAACTTTTTTCCATATGCGTGCATACTCTCTGTAATTCCAGTG
VGF	7.51389	6.99052	7.6125	10.4495	10.2499	8.97885	8.70822	8.48577	9.03206	9.4249	8.5835	9.56249	0.00109938	2.52045	Homo sapiens VGF nerve growth factor inducible (VGF), mRNA.		7425	ILMN_1757497	TAATTGTGTGAAGTGTGTCTGTCTCCAGCCCTTCGGGCCTCCCACGAGCC
SEPX1	10.2672	9.68068	9.20332	12.5314	12.323	11.8523	10.4962	10.0099	10.0358	10.5169	9.39622	10.4148	0.000505914	2.51851	Homo sapiens selenoprotein X, 1 (SEPX1), mRNA.	MSRB1; SELR; MGC3344; HSPC270; SELX	51734	ILMN_1719661	GGAGGCCCTTCCCAAGGTGTGGTGACTGTGCCTTACTGTACATGCTCGGA
NCF4	6.68221	6.36783	6.37767	9.10978	9.42685	8.44138	6.62114	6.60553	6.59361	6.50719	6.29686	6.70085	2.29084e-05	2.51677	Homo sapiens neutrophil cytosolic factor 4, 40kDa (NCF4), transcript variant 1, mRNA.	SH3PXD4; P40PHOX; MGC3810; NCF	4689	ILMN_2335704	TCAAAGACTTCCCTGAGGAGGACGACCCCACCAACTGGCTGCGTTGCTAC
CD44	7.44061	8.01815	7.60718	10.6177	11.0133	8.97466	6.17148	5.95934	6.04887	5.97261	6.0953	6.07637	0.00173861	2.51324	Homo sapiens CD44 molecule (Indian blood group) (CD44), transcript variant 4, mRNA.	LHR; CDW44; ECMR-III; MGC10468; MDU2; CSPG8; Pgp1; IN; MUTCH-I; MIC4; MDU3; MC56; HCELL	960	ILMN_1803429	TGACCACTGTTATTGTTACTTTGACTTTTCAGAGCACACCCTTCCTCTGG
HSD3B1	12.9657	10.5493	10.976	14.008	14.0654	13.9501	9.26704	9.06317	8.66401	8.16573	8.17957	8.07435	0.00461491	2.51083	Homo sapiens hydroxy-delta-5-steroid dehydrogenase, 3 beta- and steroid delta-isomerase 1 (HSD3B1), mRNA.	HSD3B; HSDB3	3283	ILMN_1780693	GTATTCCTCATGTCATCAAAACCTGCGCAGTCATTGGCCCAACAAGAAGG
PYCR1	7.01614	6.41095	6.23906	8.58198	8.34322	10.2715	7.08675	8.07314	6.98518	9.26238	8.96668	9.49075	0.00415099	2.51018	Homo sapiens pyrroline-5-carboxylate reductase 1 (PYCR1), transcript variant 2, mRNA.	P5CR; P5C; PP222; PYCR; PIG45	5831	ILMN_1796013	TGGACATTTGGGGAAAGGGCTCCTTGGGCTGCTGGTGAACTTCTGTGGCC
SERPINB7	8.21433	7.4683	7.47117	10.6517	10.7326	9.29087	6.12109	6.20867	6.17131	6.1025	6.10145	6.30144	0.000506197	2.50712	Homo sapiens serpin peptidase inhibitor, clade B (ovalbumin), member 7 (SERPINB7), transcript variant 1, mRNA.	MEGSIN; MGC120014; MGC120015; DKFZp686D06190	8710	ILMN_2395139	CCCCCATGACCCGTCTGGAAATTATGGAGAGTGCTCAACTGGTAAGGAGA
2003-09-01	8.47499	7.66742	7.69602	10.5059	10.1725	10.6811	6.56751	6.66265	6.45557	6.28243	6.31114	6.30569	1.60766e-05	2.50704	Homo sapiens septin 3 (SEPT3), transcript variant B, mRNA.	SEP3; MGC133218; bK250D10.3	55964	ILMN_1659953	CAACCAAGTCCTGATGGAGCAAGAGGCCCACGCCTAGGGGATGCAAGAAC
AES	11.2937	9.7385	10.0715	12.8934	12.6822	12.9955	9.62551	10.0931	9.42185	8.6085	8.70689	8.86659	0.00048233	2.48914	Homo sapiens amino-terminal enhancer of split (AES), transcript variant 2, mRNA.	AES-2; ESP1; GRG5; GRG; TLE5; AES-1	166	ILMN_1712944	AGTTCCAGACACCTCCACGCCCACCTGGTCCTCTCCCATCGCCCACAAAA
SEC14L1	7.59799	7.20176	7.90017	10.3502	9.8517	9.9632	7.72599	7.62845	7.88149	7.87656	7.1995	7.6854	2.50551e-05	2.4884	Homo sapiens SEC14-like 1 (S. cerevisiae) (SEC14L1), transcript variant 1, mRNA.	SEC14L; DKFZp686C06176; PRELID4A	6397	ILMN_2285802	CGCCCACCCAGCGGCGACATTGTACAGACTCCTCTCACCTCTAGATAGCA
DNM1L	8.60695	8.04868	8.24336	11.1107	11.0899	10.1575	8.515	8.38107	8.77368	8.42847	7.95642	8.50344	9.88686e-05	2.48639	Homo sapiens dynamin 1-like (DNM1L), transcript variant 2, mRNA.	DLP1; DVLP; DYMPLE; HDYNIV; DRP1; VPS1	10059	ILMN_1724826	CTGAGGACATGGCACAGCGCAGGAAAGAAGCAGCTGATATGCTAAAGGCA
IRF7	7.96798	8.16343	7.51785	11.1543	10.7028	9.21393	6.68199	6.83375	6.62048	7.42154	6.74183	7.18299	0.0019141	2.47395	Homo sapiens interferon regulatory factor 7 (IRF7), transcript variant b, mRNA.	IRF7A; IRF-7H	3665	ILMN_1798181	TGACGACATCGAGTGCTTCCTTATGGAGCTGGAGCAGCCCGCCTAGAACC
MAF	6.26442	6.03041	6.42213	9.366	9.71989	7.02752	6.11416	6.04468	6.13552	6.01765	6.04594	6.11833	0.00931006	2.46548	Homo sapiens v-maf musculoaponeurotic fibrosarcoma oncogene homolog (avian) (MAF), transcript variant 1, mRNA.	MGC71685	4094	ILMN_1719543	GCAGCGACAACCCGTCCTCTCCCGAGTTTTTCATAACTGAGCCCACTCGC
MLKL	6.29028	6.24556	6.21693	9.54853	8.60226	7.9858	6.45707	6.32183	6.19299	6.32915	6.07066	6.11625	0.000247822	2.46127	Homo sapiens mixed lineage kinase domain-like (MLKL), mRNA.	FLJ34389	197259	ILMN_1667825	TGAATGAGGCCAATCAAGACCAGAAGAACCACTCAAGCAGATCCCAGCCC
EFNB1	7.77532	6.897	7.21721	9.61597	9.25129	10.4034	6.84938	6.88255	6.56965	6.60378	6.42004	6.39127	0.000170969	2.46037	Homo sapiens ephrin-B1 (EFNB1), mRNA.	MGC8782; LERK2; CFNS; EFL3; CFND; EPLG2; Elk-L	1947	ILMN_1654563	TCCCAGAGCAGCCATGGAAGGAGCTGGCCCTCACACCATCCACCTCCACA
ARHGDIB	12.3799	11.7734	12.7987	14.9233	15.0116	14.3911	11.4215	11.2271	11.3513	9.30167	8.7527	9.28549	9.3407e-05	2.45799	Homo sapiens Rho GDP dissociation inhibitor (GDI) beta (ARHGDIB), mRNA.	Ly-GDI; RAP1GN1; GDIA2; D4; LYGDI; GDID4	397	ILMN_1678143	TTGTGGTTGTTGCTGGCCCAATGAGTCCCTAGTCACATCCCCTGCCAGAG
CNN2	8.00904	7.94769	7.40801	10.8024	10.0434	9.86429	9.55911	9.66178	10.1332	10.6396	10.2842	10.127	0.00012013	2.44842	Homo sapiens calponin 2 (CNN2), transcript variant 2, mRNA.		1265	ILMN_1770290	CTTATACTGCTCCATCTTCCCCGGCCACATGCCCCGCCAAGTACTGCACA
EPHB2	6.27222	6.16043	6.13552	8.87635	7.97568	9.05022	5.99888	6.1663	6.09372	6.05122	6.21903	6.2869	3.75204e-05	2.44469	Homo sapiens EPH receptor B2 (EPHB2), transcript variant 1, mRNA.	CAPB; Hek5; EPHT3; DRT; ERK; Tyro5; MGC87492; PCBC	2048	ILMN_1785061	AAACCCAGTTTTCCCTCTGGGAGCCTAAACCAGGCTGCATCGGAGGCCAG
EXTL3	8.23709	8.05709	7.85406	9.95075	10.0247	11.5008	7.62319	7.53191	7.76834	7.56716	7.74606	7.53452	0.000538846	2.44265	Homo sapiens exostoses (multiple)-like 3 (EXTL3), mRNA.	KIAA0519; REGR; REG; RPR; botv; EXTR1; DKFZp686C2342	2137	ILMN_1778226	GTTCTCTGGGTGGCCGGCTTGCTGCTCCGGTTTGGGCTGTCTTACCATAA
FAM38A	10.48	8.94935	9.09927	12.7693	11.6899	11.3658	11.038	11.3717	10.9672	11.2012	11.5708	11.1334	0.00256666	2.43216	Homo sapiens family with sequence similarity 38, member A (FAM38A), mRNA.	Mib	9780	ILMN_1752249	TGTGATGCATCCTCCCGGCCTGCCTGAGCCCTGATGCTGCTGTCAGAGAA
PELO	10.7093	10.5835	10.0719	13.0842	13.2283	12.3179	11.3906	11.481	11.2045	11.8203	11.8435	11.8842	4.5888e-05	2.42192	Homo sapiens pelota homolog (Drosophila) (PELO), mRNA.	PRO1770; CGI-17	53918	ILMN_1770811	CCGCTTCCCTGTTCCCGAACTTTCTGACCAAGAGGGTGATTCCAGTTCTG
C20orf127	6.5201	6.51308	6.42213	9.15299	9.58806	7.97799	6.27144	6.31114	6.43199	6.1966	6.46302	6.314	0.000365809	2.42124	Homo sapiens chromosome 20 open reading frame 127 (C20orf127), mRNA.	dJ614O4.6; MGC118948	140851	ILMN_1662640	TCTGCAAAGGGGCGTGCAGCTGCTGTGTCTGATGTGGGGACAGCTCTTCT
MAG	6.6601	6.2416	6.4015	8.91945	9.06018	8.57747	6.30204	6.34634	6.08826	6.32646	6.26381	6.19299	2.07041e-06	2.41797	Homo sapiens myelin associated glycoprotein (MAG), transcript variant 2, mRNA.	SIGLEC4A; S-MAG; SIGLEC-4A; GMA	4099	ILMN_1803773	TATTTATTGCTACTTCCTGCCTGGTCTCCTGCCCCCACACCTGGCCCTGG
KCNK1	6.53338	6.33228	6.30417	9.00596	8.58792	8.82407	8.68003	8.79395	8.94219	6.16964	6.17115	6.20461	4.71123e-07	2.41604	Homo sapiens potassium channel, subfamily K, member 1 (KCNK1), mRNA.	TWIK-1; TWIK1; DPK; K2p1.1; HOHO	3775	ILMN_2071641	CGACCTTACATAGGAGGAGAATACTTGAAGCAGTATGCTGCTGTGGTTAG
ELL2	8.20797	6.94831	8.08578	10.4426	10.4704	9.57516	7.43185	7.3016	7.60748	6.6501	6.61319	6.73304	0.000455462	2.41539	Homo sapiens elongation factor, RNA polymerase II, 2 (ELL2), mRNA.		22936	ILMN_1655930	GCTGCTACTCCTAGTAGGCCAAACGCTCAGGTTAAACAACTGACGAGTGT
C4orf26	6.49371	6.43738	6.29013	9.40348	9.35089	7.69103	6.24128	6.20672	6.28413	6.19823	6.23132	6.29564	0.00095247	2.40806	Homo sapiens chromosome 4 open reading frame 26 (C4orf26), mRNA.	FLJ23657	152816	ILMN_1794239	CCCAGAAGAAGACTCCAGAGAGGAAGCTCATCTGAGGAAAGCTGAGAGGG
GPBAR1	6.69984	6.5038	6.53481	9.23699	8.53203	9.19296	6.30796	6.20867	6.2987	6.11226	6.209	6.31807	4.65045e-06	2.40784	Homo sapiens G protein-coupled bile acid receptor 1 (GPBAR1), transcript variant 1, mRNA.	GPR131; M-BAR; GPCR; GPCR19; BG37; TGR5; MGC40597	151306	ILMN_2316386	CTGGATCAGAGACCCTGCCTCTGTTTGACCCCGCACTGACTGAATAAAGC
TRIM21	8.47206	7.41294	7.48697	10.6626	10.0464	9.86078	7.89124	7.58429	7.94681	7.50815	6.99725	7.26615	0.000254975	2.39928	Homo sapiens tripartite motif-containing 21 (TRIM21), mRNA.	RNF81; RO52; SSA1; SSA	6737	ILMN_1678054	GTCACTTCACCATCAACATTCCTGCCCCAGATGGCTTTGTGATTCCCTCC
UCP2	7.20584	6.72897	6.78898	9.74851	9.42096	8.74305	6.28583	6.27517	6.26786	6.23539	6.08835	6.0916	3.49301e-05	2.39624	Homo sapiens uncoupling protein 2 (mitochondrial, proton carrier) (UCP2), nuclear gene encoding mitochondrial protein, mRNA.	UCPH; SLC25A8	7351	ILMN_1685625	AGGCTCCCTTCTGAGCCTCTCCTGCTGCTGACCTGATCACCTCTGGCTTT
CHST7	7.29778	7.98987	7.54519	10.2321	9.66548	10.1224	7.15095	7.40926	7.60799	7.6035	7.12172	7.66202	4.08567e-05	2.39571	Homo sapiens carbohydrate (N-acetylglucosamine 6-O) sulfotransferase 7 (CHST7), mRNA.	C6ST-2	56548	ILMN_1732831	ACCTGACTCATCCAGCTGTCCTTCAAATAGCTCCGTCTCCCTCTACCCAG
CSH1	10.3074	8.34978	8.76723	11.5851	11.5842	11.4393	6.2245	6.21742	6.15099	6.25738	6.54477	6.33851	0.0014709	2.39471	Homo sapiens chorionic somatomammotropin hormone 1 (placental lactogen) (CSH1), transcript variant 1, mRNA.	CSMT; CSA; PL	1442	ILMN_1693617	TTATCCAGGCTTTTTGACCACGCTATGCTCCAAGCCCATCGCGCGCACCA
HMOX1	10.5447	9.12348	10.8265	12.9386	12.6965	12.0404	8.43485	7.96024	8.14631	11.0334	9.63518	10.9863	0.00581769	2.39362	Homo sapiens heme oxygenase (decycling) 1 (HMOX1), mRNA.	HO-1; bK286B10	3162	ILMN_1800512	TCAAGTATCCTTGTTGACACGGCCATGACCACTTTCCCCGTGGGCCATGG
2003-09-01	9.66139	9.24408	8.99107	11.9595	11.1498	11.9458	7.34329	7.53712	6.59361	6.3572	6.76047	6.39242	0.000263763	2.38617	Homo sapiens septin 3 (SEPT3), transcript variant B, mRNA.	SEP3; MGC133218; bK250D10.3	55964	ILMN_1746673	CCGTTTCTTAAATGTTACCAGTCCCAGCCAATCTTACGGTGACATTACAG
FST	6.69117	6.24762	6.3022	8.93139	8.51346	8.95152	7.72901	7.22521	7.57253	7.37191	6.83269	7.62303	4.02865e-05	2.38513	Homo sapiens follistatin (FST), transcript variant FST317, mRNA.	FS	10468	ILMN_1712896	TGGCTGTATCAGAGGGCTTTGAAAACATACACTGAGCTGCTTCTGCGCTG
SHRM	6.55947	6.57034	6.67116	8.93359	8.16408	9.84382	8.17803	8.09944	8.18265	7.66863	8.0249	7.69362	0.000468216	2.38017	Homo sapiens shroom (SHRM), mRNA.	KIAA1481; MSTP013	57619	ILMN_1685540	CCTTCCTGATTGATCTTCTGAGAGCTCGAATGCTGCTGGACACGTACCCC
RAB8B	11.2155	9.73933	10.1822	12.4426	13.2158	12.6122	9.73174	9.87214	9.40296	8.39356	10.1829	8.84391	0.00532455	2.37789	Homo sapiens RAB8B, member RAS oncogene family (RAB8B), mRNA.	FLJ38125	51762	ILMN_2173004	TTGCTCCAATGGCTTAATGTGAAAAGCTCCTGCAGATAAGTGGACCTGTC
TP53I3	8.12193	7.60618	7.78665	10.6149	10.1278	9.90087	8.28805	7.50187	7.86476	8.60048	7.01139	7.55481	0.00120015	2.37628	Homo sapiens tumor protein p53 inducible protein 3 (TP53I3), transcript variant 2, mRNA.	PIG3	9540	ILMN_2358919	GAATGCTTTCACGGAGCAAATTCTGCCTCACTTCTCCACGGAGGGCCCCC
TSPAN14	7.14484	6.473	6.38341	9.37845	9.19544	8.50986	6.87662	6.76395	6.6986	7.05071	6.96334	6.73215	7.48672e-05	2.36083	Homo sapiens tetraspanin 14 (TSPAN14), mRNA.	MGC11352; TM4SF14; DC-TM4F2	81619	ILMN_1785060	CCCTGGGGATAGCTGGGGCATTTGTCTAGCTGGGCTACCTTCTAACACTT
MICAL1	7.69547	6.32198	6.57245	9.38497	8.50606	9.77427	6.51738	6.53185	6.71907	6.06691	6.46977	6.13791	0.0012871	2.35847	Homo sapiens microtubule associated monoxygenase, calponin and LIM domain containing 1 (MICAL1), mRNA.	NICAL; DKFZp434B1517; FLJ21739; FLJ11937; MICAL-1; MICAL	64780	ILMN_1807972	GGTGGATTTGGTCAACCAGAGAGATGCCCTCATCCGCTTCCAGGAGGAGC
SLC25A37	9.31543	8.38123	8.67246	10.8371	10.6163	11.9846	9.3918	9.82051	9.66483	9.4632	10.5304	9.46735	0.00212597	2.35631	Homo sapiens solute carrier family 25, member 37 (SLC25A37), nuclear gene encoding mitochondrial protein, mRNA.	MFRN; HT015; PRO2217; PRO1278; PRO1584; MSCP; MSC	51312	ILMN_1715969	TTTTTGCAGGGTGCTGCCTATGGGCCCTCTGCTCCCCAATGCCTTAGAGA
IFI35	8.34156	7.92002	7.67591	10.7801	10.3031	9.92008	7.35538	7.39434	7.22154	7.27585	6.99079	6.79251	5.12916e-05	2.35527	Homo sapiens interferon-induced protein 35 (IFI35), mRNA.	FLJ21753; IFP35	3430	ILMN_1745374	CCAAGGTTCTCACACTGGCCTGGGCTTGGGTGCCCATATAGGAGGTCTGT
	6.57377	6.33228	6.48661	9.22627	8.74801	8.47893	7.90359	7.80251	7.95102	9.78995	10.665	9.53998	0.000149473	2.35351	Homo sapiens, clone IMAGE:3446976, mRNA		NA	ILMN_1829916	GGTACCAGTGAGGTGTCTGCTCTTTGTCCCCATCACCTGTCAGCTAAGGA
GIPC1	10.3609	9.08839	9.60544	12.5618	11.5314	12.016	9.69631	9.50461	10.2001	9.44243	9.42935	9.0789	0.000736988	2.35147	Homo sapiens GIPC PDZ domain containing family, member 1 (GIPC1), transcript variant 3, mRNA.	IIP-1; TIP-2; GLUT1CBP; C19orf3; RGS19IP1; Hs.6454; SYNECTIIN; MGC15889; NIP; MGC3774; SEMCAP; GIPC	10755	ILMN_1796177	CCCTCCCTGTGGAGCCTGTTACCTCCGCATTTGACACGAGTCTGCTGTGA
CST6	8.31961	7.07643	7.08975	9.71764	9.4134	10.4078	7.85869	6.11	7.40692	7.00859	6.61319	7.1634	0.00580687	2.35103	PREDICTED: Homo sapiens cystatin E/M (CST6), mRNA.		1474	ILMN_1697733	CAGCAGGAGAAGCTGCGCTGTGACTTTGAGGTCCTTGTGGTTCCCTGGCA
FGFR3	8.99735	7.39303	7.23481	10.6381	9.73891	10.2938	7.93293	8.55644	8.51863	10.2886	10.1569	9.68372	0.00332301	2.34856	Homo sapiens fibroblast growth factor receptor 3 (achondroplasia, thanatophoric dwarfism) (FGFR3), transcript variant 2, mRNA.	HSFGFR3EX; JTK4; CD333; ACH; CEK2	2261	ILMN_1723123	TCACCCAAACCGGCAGGTGCGATTTTGTTAACCCAGCGACGAACTTTCCG
PGF	10.9647	9.40723	9.3237	12.0768	11.9955	12.6538	10.8964	10.9984	9.56425	9.30126	9.31304	9.17915	0.00546082	2.34349	Homo sapiens placental growth factor (PGF), mRNA.	PLGF; PGFL; PlGF-2; D12S1900; SHGC-10760	5228	ILMN_1809813	TAAGAGACACATACAGAGTGGGCCCCGGGCTGGAGAAAGAGCTGCCTGGA
CBL	7.73451	7.32575	7.40801	9.90537	9.64787	9.94394	8.28308	8.0983	8.34961	8.01706	8.17105	7.92305	1.30348e-06	2.34297	Homo sapiens Cas-Br-M (murine) ecotropic retroviral transforming sequence (CBL), mRNA.	C-CBL; CBL2; RNF55	867	ILMN_1716080	GGGAAGGGCAGCAAGGAACATGGGACCAGAAGCCTGTCCTCAGTAATGTG
KIAA1949	7.30603	6.93143	6.9177	9.47163	9.0171	9.68534	6.7467	6.43227	6.74547	6.81458	6.98544	6.90975	8.62391e-06	2.33964	Homo sapiens KIAA1949 (KIAA1949), mRNA.	HKMT1098	170954	ILMN_1732967	GCCACGCTTACTTGCTGTGTCTGCGTGGAATTCTCTCCTCTGTCCCCTCC
PLCD3	7.28267	6.43365	6.49636	8.76023	9.38947	9.0682	7.32174	6.84794	6.99541	7.46759	6.6706	7.39977	0.000229207	2.33507	Homo sapiens phospholipase C, delta 3 (PLCD3), mRNA.	MGC71172	113026	ILMN_1722798	TCAAAGCAAGAAGGGAGCGCTGAGGCATGAAGCCCTGGGGAAACTGGCAG
CEACAM1	8.50182	6.9704	7.56401	10.7337	9.6194	9.68419	7.15836	6.76395	7.20338	7.19081	6.9101	7.23481	0.00164195	2.33369	Homo sapiens carcinoembryonic antigen-related cell adhesion molecule 1 (biliary glycoprotein) (CEACAM1), transcript variant 2, mRNA.	BGPI; BGP; BGP1	634	ILMN_1716815	GGTTTTCTAACCCTGACACGGACTGTGCATACTTTCCCTCATCCATGCTG
RBM24	6.68474	6.26411	6.48834	8.7285	9.56505	8.14423	6.25581	6.33183	6.25094	6.14692	6.38914	6.34826	0.000225871	2.33353	Homo sapiens RNA binding motif protein 24 (RBM24), mRNA.	FLJ37697; RNPC6; FLJ30829; dJ259A10.1; FLJ26355	221662	ILMN_1673941	GGAGCGTGGCAGTGGGTAAAATGGTGGACAGGCACCAAAGCTATTTTCTC
STK10	7.43372	6.77509	6.60487	9.16212	9.22938	9.42209	8.17038	8.32242	8.26105	7.84644	7.95434	7.4626	2.3958e-05	2.3333	Homo sapiens serine/threonine kinase 10 (STK10), mRNA.	PRO2729; LOK	6793	ILMN_1651692	TCTGCCCCATCCCCCCGACTGTGTTCAGGAGTCCCACCTTGCATTTCAGA
TMC6	7.03083	6.24762	6.34942	9.34037	8.7038	8.57201	7.8706	7.97099	7.42956	7.82719	8.12692	7.77216	0.000120155	2.32944	Homo sapiens transmembrane channel-like 6 (TMC6), mRNA.	LAK-4P; EVIN1; EV1; EVER1	11322	ILMN_1794677	GACCCTGCTGGGACACCAGGACAAGGAAGACAGTTTCGCCTCTCGAAAGC
TSPO	6.88633	6.02819	6.24112	8.65039	8.28517	9.18699	6.11625	6.33005	6.17131	6.21604	6.08835	6.29991	9.10257e-05	2.32231	Homo sapiens translocator protein (18kDa) (TSPO), transcript variant PBR-S, mRNA.	IBP; PKBS; PBR; MBR; PTBR; DBI; pk18; mDRC; BZRP	706	ILMN_2349658	CTGGCCTTCACGACCACACTCAACTACTGCGTATGGCGGGACAACCATGG
CD9	7.65518	6.5201	6.51581	8.68997	9.46034	9.50461	7.62785	7.89231	7.71317	8.62144	9.19094	8.54118	0.000626855	2.32128	Homo sapiens CD9 molecule (CD9), mRNA.	MRP-1; MIC3; BTCC-1; BA2; 5H9; TSPAN29; GIG2; DRAP-27; P24	928	ILMN_1695423	GGACACCTACAACAAGCTGAAAACCAAGGATGAGCCCCAGCGGGAAACGC
CPZ	7.34151	6.80166	6.70791	8.78326	8.97754	10.0516	10.9573	11.3487	10.5068	7.13566	7.40412	7.66403	0.000756472	2.32045	Homo sapiens carboxypeptidase Z (CPZ), transcript variant 1, mRNA.	MGC99682	8532	ILMN_1705258	GCAAGCCAGTCAAAAACGCCCGGATCTCAGTCAAAGGCATTCGCCACGAC
QSOX1	6.38355	6.32617	6.38899	8.39656	8.67977	8.97745	7.78484	7.87867	7.45143	6.94569	7.20391	7.08113	3.72017e-06	2.31836	Homo sapiens quiescin Q6 sulfhydryl oxidase 1 (QSOX1), transcript variant 1, mRNA.	QSCN6; FLJ34858; Q6; QSOX1	5768	ILMN_1758229	CCCCTTGCTCCTTGTCTGGCCTAGAAGTGTGGGAAATTCAGGAAAACGAG
EPHB3	7.75922	7.33785	7.26479	10.3174	9.78158	9.21756	7.36217	7.21024	7.20646	7.82074	7.21738	7.60959	0.000129277	2.31822	Homo sapiens EPH receptor B3 (EPHB3), mRNA.	TYRO6; ETK2; HEK2	2049	ILMN_1741346	CCAGCTTGCACCTCCAGTTTGCACAGGGATTTGTTCTGGGGGCTGAGGGC
NAPRT1	8.78494	6.98484	8.76202	10.5828	10.2426	10.6546	6.71602	6.73843	6.88793	10.5995	10.1976	10.4901	0.00220587	2.31604	Homo sapiens nicotinate phosphoribosyltransferase domain containing 1 (NAPRT1), mRNA.	PP3856	93100	ILMN_1710752	TCCCCCTGAGACTCGGAGCGGGGCTGACTGGAAACAACACGAATCACTCA
ST6GALNAC4	7.12954	6.37594	6.35515	9.45117	8.86876	8.48205	6.28583	6.57702	6.34177	6.34737	6.50891	6.26599	0.000127853	2.31379	Homo sapiens ST6 (alpha-N-acetyl-neuraminyl-2,3-beta-galactosyl-1, 3)-N-acetylgalactosaminide alpha-2,6-sialyltransferase 4 (ST6GALNAC4), transcript variant 1, mRNA.	SIAT7D; SIAT3C; ST6GALNACIV	27090	ILMN_1687857	CTTTGTCCCTGGGGCTGATGGCCCCCAACTCACCAGCATCATGACCTTGT
ACSL4	9.39582	9.11964	9.47452	11.2668	11.5254	12.1256	9.13468	9.19968	9.11756	8.72596	10.5375	9.92913	0.00177767	2.30932	Homo sapiens acyl-CoA synthetase long-chain family member 4 (ACSL4), transcript variant 1, mRNA.	MRX68; FACL4; ACS4; MRX63; LACS4	2182	ILMN_1683598	GTCAAACACTTGTGACTTTTGCTTTAATTCCATGAATGTTCCTGCCTCCT
IFIH1	8.45613	8.00719	7.98739	10.7539	11.3557	9.26883	7.36128	7.48616	7.10363	6.30765	6.26973	6.30447	0.00284024	2.30923	Homo sapiens interferon induced with helicase C domain 1 (IFIH1), mRNA.	MDA5; MGC133047; MDA-5; Hlcd; IDDM19	64135	ILMN_1781373	TCATCTGCAAATGTGGCCAGGCTTGGGGAACAATGATGGTGCACAAAGGC
RELL2	6.69117	6.20932	6.48381	8.90975	8.71442	8.68664	6.46963	6.30765	6.29702	6.87108	6.34325	7.02566	1.04212e-05	2.30884	Homo sapiens RELT-like 2 (RELL2), mRNA.	RELL2; FLJ90583; C5orf16	285613	ILMN_1652540	ACCACAGGGAGCAGGGAGTATGTGAGTCTCCTTCATTGTGCTGATGGACT
ELOVL4	6.79673	7.29216	7.04184	8.79708	8.73025	10.5262	6.71602	6.57239	6.58558	6.30174	6.14267	6.29243	0.00195501	2.30759	Homo sapiens elongation of very long chain fatty acids (FEN1/Elo2, SUR4/Elo3, yeast)-like 4 (ELOVL4), mRNA.	ADMD; STGD3; STGD2	6785	ILMN_1737965	CTGTACTGGTTCCCAAGAGCTATTCATTCCCTGCTACCTGATTTCAGCAC
ART4	7.14819	6.79701	7.11911	9.08742	9.57204	9.31852	6.80246	6.7322	6.94893	6.57501	6.8041	6.73304	2.36017e-06	2.30456	Homo sapiens ADP-ribosyltransferase 4 (Dombrock blood group) (ART4), mRNA.	DOK1; CD297; DO	420	ILMN_1805773	TCACCTGCCTGGGTGCACCTGTACAGTACTTCTCCCTCAAGAAGGAAGTC
PROCR	8.25969	7.09292	6.84569	10.0173	9.61111	9.47805	8.03621	7.63905	7.33142	7.37864	7.07792	7.04154	0.000726147	2.30271	Homo sapiens protein C receptor, endothelial (EPCR) (PROCR), mRNA.	CCCA; EPCR; CCD41; MGC23024; CD201; bA42O4.2	10544	ILMN_1717262	TGTGGAAAACAGATAATGGAGTTGGGGCAGGAAGCCTATGGCCCATCCTC
CRISPLD2	9.82022	8.84463	9.13134	11.3939	10.7419	12.5536	11.166	11.3663	10.5666	10.7677	11.7022	10.4384	0.00683561	2.29772	Homo sapiens cysteine-rich secretory protein LCCL domain containing 2 (CRISPLD2), mRNA.	DKFZP434B044; MGC74865; CRISP11; LCRISP2	83716	ILMN_1790689	ACGGCGTTCCTGGCTCTCCTGCCCACAGGATGAACATTTTCGGCTTCCTT
GPR1	6.84358	6.37363	6.3348	8.84118	8.5589	9.02097	6.58583	6.59932	6.63004	7.41947	7.25469	7.24887	3.45593e-06	2.28968	Homo sapiens G protein-coupled receptor 1 (GPR1), transcript variant 2, mRNA.		2825	ILMN_1655348	GTGTGGATATGAAACTTAGGAAGGATCCTCTTGACTCCTTGTGATGTGGC
NMNAT2	7.2458	6.69095	6.70936	9.64309	8.86659	9.00332	6.33451	6.68783	6.45557	6.36159	6.29013	6.16964	3.73763e-05	2.28897	Homo sapiens nicotinamide nucleotide adenylyltransferase 2 (NMNAT2), transcript variant 1, mRNA.	C1orf15; PNAT2; KIAA0479; PNAT-2; MGC2756	23057	ILMN_1803818	GGATCCACATGGTCTTGAGGGTTGGCATGAGGAGGGGGAAGCTTTTTTGA
SP110	8.38656	8.16469	8.36225	10.8991	10.868	10.0045	9.69631	9.61463	9.33937	6.36754	6.50891	6.45795	3.75204e-05	2.28602	Homo sapiens SP110 nuclear body protein (SP110), transcript variant b, mRNA.	FLJ22835; IFI75; VODI; IFI41	3431	ILMN_1731418	CTACCCTCTCAGTCACCATGTTGCAGACTTTCCCTGTCTGGAGGCTCACC
C12orf49	7.29875	6.82313	6.66529	9.27108	9.24574	9.12387	8.05954	7.73322	8.13685	8.61883	7.74044	8.21174	5.58235e-05	2.28451	Homo sapiens chromosome 12 open reading frame 49 (C12orf49), mRNA.	FLJ21415	79794	ILMN_2161556	TGCAGCAGGACTACATCGAACTCTGATGTGCCGGATTGTGGCATGTCTGC
PLAUR	6.73215	6.26614	6.37767	8.69925	8.38642	9.13926	6.59301	6.8042	6.53556	6.90506	6.74183	6.62717	1.68584e-05	2.28299	Homo sapiens plasminogen activator, urokinase receptor (PLAUR), transcript variant 2, mRNA.	CD87; UPAR; URKR	5329	ILMN_1691508	TCAGCCATCTCAGCCCAGGCACCAGACAAGTGGGTGAAGAAGCCACCTTG
PLOD3	10.0791	9.57404	9.6605	12.4462	11.6243	12.0857	10.2333	10.331	10.1431	10.4711	10.1111	10.2176	2.82487e-05	2.28086	Homo sapiens procollagen-lysine, 2-oxoglutarate 5-dioxygenase 3 (PLOD3), mRNA.	LH3	8985	ILMN_1774836	ACTGAATATGTCACCTTGCTCCCAAGACACGGCCCTCTCAGGAAGCTCCC
TNFAIP2	6.58558	6.27455	6.45463	8.3737	8.54926	9.20311	6.37203	6.56627	6.42838	6.16026	6.18095	6.09372	1.49225e-05	2.27044	Homo sapiens tumor necrosis factor, alpha-induced protein 2 (TNFAIP2), mRNA.	B94	7127	ILMN_1727689	TGGACATCTTTGGGAGGCCGTTATTCTGCCCACCGCACCCTCCGTTCATC
NLGN4X	7.53151	6.31582	8.18653	10.2363	9.70665	8.89215	6.52333	6.46977	6.52049	6.17846	6.36056	6.04705	0.00415058	2.26709	Homo sapiens neuroligin 4, X-linked (NLGN4X), transcript variant 1, mRNA.	NLGN; HNLX; HLNX; AUTSX2; NLGN4; ASPGX2; KIAA1260; MGC22376	57502	ILMN_2341067	GGCTTTTACTCTTGATCTTCAAAGGCACGCAGGGTTTAATGGTTCCTTGG
SH3BGRL3	8.18345	7.71184	7.99017	9.95217	10.4012	10.3315	6.32617	6.7322	6.3814	6.94144	8.04737	6.6703	0.000501887	2.26646	Homo sapiens SH3 domain binding glutamic acid-rich protein like 3 (SH3BGRL3), mRNA.	TIP-B1; SH3BP-1	83442	ILMN_1737163	ATCACCACACTCCCCCCAGCCTTCACCTGGCCATGAAGGACCTTTTGACC
ARHGEF10	6.37824	6.43006	6.19561	8.54722	8.09523	9.1441	8.28895	8.62743	8.6409	8.99039	9.26604	8.73311	8.88958e-05	2.26088	Homo sapiens Rho guanine nucleotide exchange factor (GEF) 10 (ARHGEF10), mRNA.	GEF10; DKFZp686H0726; MGC131664	9639	ILMN_2132809	GTGAGCGCCATCCTGCTGAACGTGTATTTCAGTGTTTCACTTACTGGACG
KHDRBS3	6.55323	6.43738	6.37377	8.92898	8.59429	8.62362	6.52165	6.30947	6.42575	7.49238	6.68187	6.84569	1.70554e-05	2.26084	Homo sapiens KH domain containing, RNA binding, signal transduction associated 3 (KHDRBS3), mRNA.	T-STAR; SLM-2; SLM2; Etle; TSTAR; etoile; SALP	10656	ILMN_1727790	GCACCCCAGCCCAAAGTGGTGCTGATTACTATGATTACGGACATGGACTC
CBL	7.49782	7.43341	7.0939	9.87036	9.21918	9.71291	7.97121	7.85853	8.0271	7.74487	7.64244	7.62128	6.4077e-06	2.25911	Homo sapiens Cas-Br-M (murine) ecotropic retroviral transforming sequence (CBL), mRNA.	C-CBL; CBL2; RNF55	867	ILMN_2181968	GTCCTCCTTATTCAAGATTTTGAAATTCTTAGCCTGGGAGTGCTGGAGAG
PCNX	8.39503	8.55153	8.66172	11.577	10.6529	10.1541	8.76227	8.87932	9.08568	7.81281	7.71272	7.99097	0.000296927	2.25859	Homo sapiens pecanex homolog (Drosophila) (PCNX), mRNA.	KIAA0805; PCNXL1; KIAA0995; FLJ45663; FLJ23409	22990	ILMN_1740010	AGCACCTCTCCTTTGCCCTTCACCCTGACTCCTGTCACTGTCTCCATCCC
CARHSP1	10.8018	10.5628	10.1892	13.5589	12.7886	11.977	12.6341	12.7271	12.3027	12.5183	12.5761	11.7718	0.00148048	2.25691	Homo sapiens calcium regulated heat stable protein 1, 24kDa (CARHSP1), transcript variant 2, mRNA.	CSDC1; MGC111446; CRHSP-24	23589	ILMN_1809477	GGGGTGTTCCCGGCCATCAGCACAGCCTATGACCATTGCAACAACCTCTC
CDR2	7.89777	7.55632	7.42595	10.1416	9.7077	9.80132	9.05133	8.85062	9.67182	9.58968	8.94783	9.54915	0.000107585	2.25686	Homo sapiens cerebellar degeneration-related protein 2, 62kDa (CDR2), mRNA.	CDR62; Yo	1039	ILMN_1720270	GCTGACTTGCCAGCCACAAGCTGCTCTTGCAGAGTTCTTACCATTCCTGT
IGFBP4	7.37331	6.59583	7.02272	9.58188	8.77236	9.40274	6.27501	6.30947	6.33213	6.2809	6.26599	6.25597	5.07594e-05	2.25504	Homo sapiens insulin-like growth factor binding protein 4 (IGFBP4), mRNA.	IBP4; HT29-IGFBP; IGFBP-4; BP-4	3487	ILMN_1665865	ACCGGGATGAACCTATCCTTCCAGTGGCTCGCTCCCTGTAGCTCTGCCTC
CYP26A1	6.33688	6.18707	6.28074	8.43148	8.34345	8.77719	6.14845	6.0269	6.25267	5.92304	6.0234	6.09372	7.67622e-07	2.24914	Homo sapiens cytochrome P450, family 26, subfamily A, polypeptide 1 (CYP26A1), transcript variant 2, mRNA.	CP26; P450RAI1; CYP26; P450RAI	1592	ILMN_2407314	GGTAACACTGAGAACTGTCACTCTAACCTCTCCAGCTTATCTAACATGTC
CRIP2	7.66983	6.40911	6.64934	9.11694	8.68625	9.65675	7.94262	7.93114	6.73843	6.04668	6.07281	6.24715	0.00273466	2.24389	Homo sapiens cysteine-rich protein 2 (CRIP2), mRNA.	CRP2; CRIP; ESP1	1397	ILMN_1694432	CCACCTGCCAGTGTTATTTATGCTCCCTTCGTGGGTGATGGCCACGCCCT
GRB10	7.29099	7.28925	6.78898	9.44296	9.17362	9.482	7.44512	7.45405	7.91112	7.98815	7.60723	7.8046	1.44064e-05	2.24312	Homo sapiens growth factor receptor-bound protein 10 (GRB10), transcript variant 4, mRNA.	RSS; GRB-IR; IRBP; KIAA0207; Grb-10; MEG1	2887	ILMN_1669617	TACCTGACAGTATGACCGATCTCTGCGCCTTTCTGGGGGCGGGCAAGCTG
TSPO	6.1374	6.46451	6.50629	7.68745	8.76697	9.37181	6.58402	6.88109	6.49265	6.10843	6.15437	6.22819	0.000891156	2.23934	Homo sapiens translocator protein (18kDa) (TSPO), transcript variant PBR, mRNA.	IBP; PKBS; PBR; MBR; PTBR; DBI; pk18; mDRC; BZRP	706	ILMN_2260991	TCCCGCTTTGTCCACGGCGAGGGTCTCCGCTGGTACGCCGGCCTGCAGAA
SLC35F2	7.5616	6.8378	6.78898	9.4408	9.72388	8.73016	9.23126	9.42586	9.50601	10.1468	10.2601	10.213	0.000161453	2.23549	Homo sapiens solute carrier family 35, member F2 (SLC35F2), mRNA.	FLJ13018; HSNOV1; DKFZp667H1615	54733	ILMN_1790577	CACTGGCTATGTGCTCCACAGTTTCAGTCCCAGGTCATACTCTCCAACAG
FKBP1A	9.05169	9.03545	8.60232	11.4543	11.187	10.7375	9.94007	10.2774	10.5628	10.7649	11.0591	10.6783	5.44422e-05	2.22978	Homo sapiens FK506 binding protein 1A, 12kDa (FKBP1A), transcript variant 12A, mRNA.	PKCI2; FKBP-12; FKBP1; FKBP12; FKBP12C; PPIASE; PKC12	2280	ILMN_2333367	GAGCTTCTAAAACTGGAATGACAGGAATGGCCTCCTCCCTTAGCTCCCTG
MAPRE3	7.4455	6.81083	6.8023	9.88486	9.1533	8.7086	6.56338	6.55696	6.61501	6.84059	6.88083	6.76112	0.000188596	2.22938	Homo sapiens microtubule-associated protein, RP/EB family, member 3 (MAPRE3), mRNA.	EBF3-S; RP3; EBF3; EB3	22924	ILMN_1734290	ACTCCCTCCAGCAGCCTGGTTCACCACACAAACTCTGCCTGGACCCCATT
CMTM4	9.61918	8.73861	8.63244	11.3915	10.9065	11.3639	10.3667	10.319	10.3983	10.7239	10.9513	10.9721	8.84866e-05	2.22389	Homo sapiens CKLF-like MARVEL transmembrane domain containing 4 (CMTM4), transcript variant 2, mRNA.	CKLFSF4	146223	ILMN_1815319	GTCCCCGACAGCAGGCAAAGCCTCACATTGCCCTCAATTTTCCCCCTTTC
ZDHHC9	8.92483	8.97266	9.20124	11.2145	10.7426	11.8107	10.0441	10.188	9.91308	9.98975	9.99811	9.72045	6.50638e-05	2.22304	Homo sapiens zinc finger, DHHC-type containing 9 (ZDHHC9), transcript variant 1, mRNA.	ZNF379; CGI-89; ZDHHC10; ZNF380; DHHC9; CXorf11	51114	ILMN_1803824	GCCAGGGTCCTGTCTGGATGACTTATGCGGTGGGGGAGTGTAAACCAGAA
RUNX1	6.98151	6.03041	6.27253	9.19531	8.43837	8.30619	7.28903	7.99716	7.2494	7.69563	8.15466	7.76983	0.000619517	2.21848	Homo sapiens runt-related transcription factor 1 (acute myeloid leukemia 1; aml1 oncogene) (RUNX1), transcript variant 1, mRNA.	AMLCR1; PEBP2aB; EVI-1; CBFA2; AML1; AML1-EVI-1	861	ILMN_1801504	CTTCAGCCAGATGACATGAGAGAATATCCCAGAACCCTCTCTCCAAGGTG
VAT1	7.45408	6.84575	6.76841	8.61451	8.75079	10.3526	8.62345	8.82037	7.9604	8.842	9.5054	8.42559	0.00680664	2.21656	Homo sapiens vesicle amine transport protein 1 homolog (T. californica) (VAT1), mRNA.	FLJ20230; VATI	10493	ILMN_1700690	AGGACCTGGGCCATTGCAACCAAAATGGGGACTTCCTGGGTAGGGAGGTC
LAMA4	7.82951	6.39497	6.62489	9.57451	9.90575	8.00667	6.23698	6.13688	6.23076	6.12005	6.26786	6.19118	0.00756932	2.21252	Homo sapiens laminin, alpha 4 (LAMA4), mRNA.	LAMA3; DKFZp686D23145; LAMA4*-1	3910	ILMN_1795442	CCTTCACAGGCTGCATACGCCACTTTGTGATTGATGGACACCCAGTGAGC
DOCK5	8.48146	7.63588	7.26731	10.0514	9.83332	10.1303	7.02599	6.89638	7.13187	6.61765	6.66377	6.56803	0.000125656	2.21012	Homo sapiens dedicator of cytokinesis 5 (DOCK5), mRNA.	DKFZp451J181; DKFZp781J211; DKFZp779M164	80005	ILMN_1752455	CTCTGTGTTTCCTGTTTCACCGCCACCCTTTCAGGAGAGAACTACACCAG
C9orf19	7.53685	6.90484	7.52476	10.1391	10.2034	8.23743	7.24986	6.59643	6.93076	7.25511	6.89191	6.87765	0.00648121	2.20451	Homo sapiens GLI pathogenesis-related 2 (GLIPR2), mRNA.	GLIPR2; GAPR-1	152007	ILMN_1652631	GCAGCTCCTGAAGGTCTGTGTTGCACTGTCACCAGTCTCAAGCTATGCCT
TIMP2	6.75314	6.52773	6.35515	7.68538	8.93179	9.62659	9.15182	9.39913	8.92342	8.8705	9.58585	8.45977	0.00494823	2.20258	Homo sapiens TIMP metallopeptidase inhibitor 2 (TIMP2), mRNA.	CSC-21K	7077	ILMN_1749078	TGCAGCTGCTCCCCGGTGCACCCGCAACAGGCGTTTTGCAATGCAGATGT
PTGS2	7.16543	6.77079	7.04347	10.188	9.18426	8.20295	6.86539	6.58656	6.80685	6.65482	6.36754	6.4404	0.00233028	2.19851	Homo sapiens prostaglandin-endoperoxide synthase 2 (prostaglandin G/H synthase and cyclooxygenase) (PTGS2), mRNA.	PHS-2; COX-2; hCox-2; PGHS-2; PGG/HS; COX2	5743	ILMN_2054297	CAAAACCTGGGAATTTGGGTTGTGTATGCGAATGTTTCAGTGCCTCAGAC
PDCD1LG2	6.00929	6.27455	6.09231	7.86405	9.19044	7.90197	6.09002	5.94262	5.88807	6.03537	5.99503	6.12057	0.000395055	2.19343	Homo sapiens programmed cell death 1 ligand 2 (PDCD1LG2), mRNA.	Btdc; PDL2; MGC142240; CD273; PD-L2; B7DC; MGC142238; PDCD1L2; bA574F11.2	80380	ILMN_2159272	GGAAGTGAACAGTGCTATCTGAACCTGTGGTCTTGGGAGCCAGGGTGACC
OXGR1	8.69984	7.60748	7.25621	9.62502	10.7397	9.77763	6.19987	6.2229	6.04012	6.06691	6.13381	6.11052	0.00161229	2.19293	Homo sapiens oxoglutarate (alpha-ketoglutarate) receptor 1 (OXGR1), mRNA.	P2RY15; GPR99; MGC119206; MGC119208; GPR80; P2Y15; MGC119207	27199	ILMN_1709091	CACTCATCATTTCATGCTTCTCTGCACTCTGGGCCTATTTGTATTGAACC
PTS	10.4686	10.5351	10.225	12.8781	12.5761	12.3167	11.162	10.9155	11.3568	11.1237	10.5034	11.1808	4.34385e-05	2.18073	Homo sapiens 6-pyruvoyltetrahydropterin synthase (PTS), mRNA.	PTPS	5805	ILMN_2162328	AAGAGGTCAACACGTGATTGTTGTACGTACACATTGTGCTCTGGAGTGCC
IL32	6.62354	6.19299	6.51726	9.53326	9.10438	7.23247	6.31061	6.23587	6.37218	6.25974	6.36936	6.37982	0.00724376	2.17877	Homo sapiens interleukin 32 (IL32), transcript variant 7, mRNA.	IL-32alpha; TAIFd; IL-32beta; TAIFc; TAIF; IL-32gamma; TAIFb; TAIFa; IL-32delta; NK4	9235	ILMN_1778010	TTCCCAGGGCAAGGCTGATCTGTTGCCGTATTAGTCCGTTTTCACACAGC
TTYH3	8.24692	6.44643	6.75294	9.67045	8.87397	9.43447	7.53026	7.76494	7.28243	6.59956	6.6706	6.70223	0.00310208	2.17753	Homo sapiens tweety homolog 3 (Drosophila) (TTYH3), mRNA.	KIAA1691	80727	ILMN_1692731	CATCCAGGAACTGAGGCCTGAACCATTTTGCATTTCCCCCTCCTCCAGCC
ACTN1	12.2089	11.8717	11.7918	14.8457	14.2541	13.2925	12.8357	12.6734	13.2329	12.6359	12.3744	12.5993	0.000894121	2.17328	Homo sapiens actinin, alpha 1 (ACTN1), mRNA.	FLJ40884	87	ILMN_2232177	GGCCCACGTGGCATCGATCCTCCCTGCCCGCGAAGTGACAGTTTACAAAA
ACOT7	9.67495	9.93504	9.95998	12.5663	12.1803	11.3424	10.9072	10.4246	11.1372	11.4854	10.3115	11.1472	0.00154955	2.17303	Homo sapiens acyl-CoA thioesterase 7 (ACOT7), transcript variant hBACHb, mRNA.	hBACH; LACH1; RP1-120G22.10; MGC1126; LACH; BACH; ACH1; ACT; CTE-II	11332	ILMN_1740265	CCGAGCACGCTGTAGGGTATGGGAAGAACCCAGCACCACTAATAAAGCTG
SERTAD4	9.19469	8.77421	8.33329	10.9486	11.0123	10.8552	8.72572	8.71829	9.44932	9.37845	9.22517	10.0824	0.000365288	2.17129	Homo sapiens SERTA domain containing 4 (SERTAD4), mRNA.	DJ667H12.2	56256	ILMN_1730794	CACCTGTCTAGGGGCGGCAATCAACAGTCTTACACAGAGAGGGTATTCCC
THSD3	12.0542	11.833	11.6839	14.1704	13.8446	14.0654	10.3676	9.51748	9.35746	9.36064	9.14091	8.99836	0.000107461	2.16977	Homo sapiens thrombospondin, type I, domain containing 3 (THSD3), transcript variant 1, mRNA.	TAIL1; MGC119416; DKFZp686E0215; FLJ32147	145501	ILMN_1673177	AGAGATGCACATAATCGCTCTCCCGGCACACCTCATGCCTCTTCCCTGCC
SP110	8.06306	7.59051	7.39421	9.98932	10.2687	9.29322	9.06746	8.73016	8.53569	6.25581	6.53838	6.36012	0.00018554	2.16781	Homo sapiens SP110 nuclear body protein (SP110), transcript variant b, mRNA.	FLJ22835; IFI75; VODI; IFI41	3431	ILMN_2415144	GGATTTTCACTGTTCTAAGCTCCCCGTGACCTGTGGTGAGGCGAAAGGGA
HCG4	6.42324	6.36783	6.10686	8.73279	8.43505	8.23266	6.12109	6.12729	6.43448	6.11625	6.35735	6.3348	4.49326e-06	2.16752	Homo sapiens HLA complex group 4 (HCG4), non-coding RNA.	HCGIV.9	NA	ILMN_2203729	GTAACCAGGAGCCAGTACGGACTTTATTCATCTCACAGTGGCAAGCACTC
CALU	10.8694	9.84861	9.96193	12.5901	11.8918	12.695	10.5616	10.9105	10.4415	10.296	10.3526	10.3449	0.000345383	2.16566	Homo sapiens calumenin (CALU), mRNA.	FLJ90608	813	ILMN_1727194	GAACTGTGTGGCAAGAGAGCCTCACACCTCACTAGGTGCAGAGAGCCCAG
FAM110A	9.42751	9.41664	8.53837	11.4121	10.8134	11.6251	9.3713	9.60794	9.50023	9.728	9.56298	9.74017	0.000189206	2.15604	Homo sapiens family with sequence similarity 110, member A (FAM110A), transcript variant 3, mRNA.	bA371L19.3; C20orf55; MGC4675; FAM110A; F10; MGC2450	83541	ILMN_2323944	GGCAAGGACTGACTCTCCAAGGGTTTTGTTCTTGGCTTTGGACACCTGAG
CD97	8.01871	8.32056	8.47883	9.68732	9.97353	11.616	9.78367	9.65068	9.59478	8.03375	7.68421	7.69002	0.00359189	2.15291	Homo sapiens CD97 molecule (CD97), transcript variant 1, mRNA.	TM7LN1	976	ILMN_1673363	GGGCGCTTGTCCCATCCTGGACTTTTCCTCTCATGTCTTTGCTGCAGAAC
CD276	9.35154	8.44379	8.69256	11.0367	10.9522	10.9383	9.90987	10.0195	9.42145	11.0343	11.3708	10.619	0.000202571	2.14647	Homo sapiens CD276 molecule (CD276), transcript variant 1, mRNA. XM_945872 XM_945874	B7-H3; B7H3	80381	ILMN_2365307	CCACGGCTAGAGAATCTGGTGGTGTCCAAAATGTCTGTCCAGGTGTGGGC
GPR81	7.5571	6.7163	6.74945	9.33105	8.72428	9.40431	6.40503	6.3947	6.4382	6.35412	7.13575	6.26864	0.000435901	2.14559	Homo sapiens G protein-coupled receptor 81 (GPR81), mRNA.	FKSG80; GPR104; TA-GPCR	27198	ILMN_1811272	TAGAGCGCTTAAGTTGTTCCTCTGTTATCATGCCTGAATTCCCCCGCCCC
EEF1A2	6.41962	6.30508	6.48196	9.33564	9.03274	7.26646	6.87039	6.85481	6.59361	6.42589	6.66729	6.38355	0.00485362	2.14272	Homo sapiens eukaryotic translation elongation factor 1 alpha 2 (EEF1A2), mRNA.	EEF1AL; STN; HS1; EF-1-alpha-2; EF1A	1917	ILMN_2108735	AGCGCTCGCCACGCTCAGTGCCCGTTTTACCAATAAACTGAGCGACCCCA
LOC646609	6.9008	6.62247	6.62489	9.18442	8.79501	8.54165	6.57258	6.602	6.60359	6.38899	6.34855	6.38584	4.13524e-06	2.12431	PREDICTED: Homo sapiens similar to Chloride intracellular channel protein 4 (Intracellular chloride ion channel protein p64H1) (LOC646609), mRNA.		646609	ILMN_1669605	TGCATACAGTAGGGATGAGTTCACCAGTACCTGTCCCAGTGATGAGGAGG
PARP12	8.25459	7.75357	7.78601	10.2564	10.3487	9.5499	7.6603	7.81136	8.04868	6.17315	6.16898	6.25597	5.99577e-05	2.1203	Homo sapiens poly (ADP-ribose) polymerase family, member 12 (PARP12), mRNA.	MSTP109; FLJ22693; ZC3H1; ZC3HDC1; MST109; PARP-12	64761	ILMN_1718558	GTCACATTGTCAGAACAGGTGGCTGCTGTGTGGTGCCATCGAGTCCCTGC
C11orf61	7.2951	7.35777	7.18752	9.33502	9.9073	8.9574	7.27724	7.32229	7.95102	7.69718	7.35486	7.8315	0.000179881	2.11978	Homo sapiens chromosome 11 open reading frame 61 (C11orf61), mRNA.	FLJ23342	79684	ILMN_1773148	CTCAGAACTGTATTGTGGATCCCGGAGTTTCCCCCAAATCCATCTACATC
PEA15	10.9027	10.5193	10.8751	13.2885	12.5057	12.8334	10.4472	10.1741	11.0409	9.90249	9.50801	9.95075	0.00021073	2.11019	Homo sapiens phosphoprotein enriched in astrocytes 15 (PEA15), mRNA.	HUMMAT1H; PEA-15; PED; MAT1; MAT1H; HMAT1	8682	ILMN_1771376	ACCTGCCCACCCACTCCTTATATTGCTGTGAGATTGCCCCTATCTTGTGC
SLC7A9	7.51067	6.62368	6.82594	9.35876	8.97489	8.94078	6.75732	6.70949	6.82083	7.0642	7.27239	6.9699	5.51452e-05	2.10472	Homo sapiens solute carrier family 7 (cationic amino acid transporter, y+ system), member 9 (SLC7A9), mRNA.	CSNU3	11136	ILMN_1735445	GGAAGTGGTCCCACCGGAGGAAGACCCTGAGTAACAAGCTCCGTCTCTTG
	6.99725	6.52152	7.18997	9.1682	9.13869	8.71164	6.43145	6.33183	6.30037	6.51282	6.49153	6.68012	1.61812e-05	2.10326	EST366269 MAGE resequences, MAGC Homo sapiens cDNA, mRNA sequence		NA	ILMN_1855278	CGGCTGACGAGCTACCTTACTGAGCATATTCCTGCCTCTACACCAGAGAC
PSMB8	6.37275	6.14828	6.20347	7.98924	8.07078	8.97081	6.37781	6.25424	6.42714	6.08383	6.22932	6.11625	7.24546e-05	2.10211	Homo sapiens proteasome (prosome, macropain) subunit, beta type, 8 (large multifunctional peptidase 7) (PSMB8), transcript variant 2, mRNA.	D6S216; LMP7; PSMB5i; RING10; beta5i; MGC1491; D6S216E	5696	ILMN_1747195	AGTCCAAGGAGAAGAAGAGGCCTAGCCTGAGCCAAAGAGAGAGTACGGGC
MTDH	7.26419	6.5038	6.66729	8.8011	8.8061	9.11736	7.61452	7.31733	7.77027	7.19728	7.62812	7.8707	0.000106166	2.09643	Homo sapiens metadherin (MTDH), mRNA.	AEG-1; 3D3; AEG1; LYRIC	92140	ILMN_1810838	GTGGCGCCAAGAACGAACCTGTTTAACAGCTGTAACCAATGGTACTGATC
LOC731042	6.23012	6.16245	6.17514	8.58653	8.17869	8.08587	6.23698	6.19693	6.25267	6.09372	6.11487	6.16647	1.02791e-06	2.09446	PREDICTED: Homo sapiens hypothetical protein LOC731042 (LOC731042), mRNA.		731042	ILMN_1862043	GCCGGTCATGGAAGCTCACAACATGTATGTCTCCTGAGGGAGCCTTTTCG
CHI3L2	6.37089	6.34855	6.28074	8.81088	9.15163	7.32015	6.3687	6.25251	6.1966	6.25738	6.43697	6.29243	0.00231882	2.09416	Homo sapiens chitinase 3-like 2 (CHI3L2), transcript variant 1, mRNA.	YKL39; YKL-39	1117	ILMN_2326273	CCTTACCCTCTTGTCCAAGCAGTCAAGAGAAGCCTTGGCTCCCTGTGAAG
TLE2	7.77659	7.11303	7.6401	9.38173	8.91822	10.5102	6.38355	6.60396	6.3947	6.55947	6.58507	6.68899	0.00137607	2.09348	Homo sapiens transducin-like enhancer of split 2 (E(sp1) homolog, Drosophila) (TLE2), mRNA.	FLJ41188; GRG2; ESG2; ESG	7089	ILMN_1814917	GGACAGACATCCTAGCAGCCGCCTCCCAGCCCTGCCTAGGAACCGTACAT
CDYL	8.25167	7.91531	7.73159	10.3961	10.0082	9.75973	7.73421	7.84676	7.92723	8.32285	7.52252	7.98815	9.01099e-05	2.08848	Homo sapiens chromodomain protein, Y-like (CDYL), transcript variant 2, mRNA.	MGC131936; CDYL1; DKFZP586C1622	9425	ILMN_1678075	AGTTTATACTTAGAACTGACCACCTCCCCGGCCACGCGGAGAGCTGTACA
LIMA1	11.6581	10.2825	11.6815	13.6013	13.6013	12.6842	11.3168	11.119	11.1811	9.85941	10.1146	10.0745	0.00223614	2.08824	Homo sapiens LIM domain and actin binding 1 (LIMA1), mRNA.	SREBP3; EPLIN; FLJ38853; MGC131726	51474	ILMN_1704369	CCTTCGGGATCACTGTCCCCCATCTTCCGTGTTAGAGCAAAGTGAAGAGT
RGS10	7.38115	8.22217	7.57886	10.2611	10.0459	9.13641	9.56224	9.7591	9.24782	8.86417	9.2814	8.70705	0.000889102	2.08708	Homo sapiens regulator of G-protein signaling 10 (RGS10), transcript variant 1, mRNA.		6001	ILMN_1733538	GCTTCCAGAATTTATAACACATGAGCCCCCAAAAAGCCGGGACTGGCAGC
URG4	8.45123	7.79919	8.08734	10.2272	10.2265	10.1419	7.35205	7.31561	7.23722	7.44563	7.53629	7.57253	3.44942e-06	2.08596	Homo sapiens up-regulated gene 4 (URG4), nuclear gene encoding mitochondrial protein, transcript variant 2, mRNA.	DKFZp666G166; DKFZp686O0457	55665	ILMN_2386818	GTGCCCCACAGCACTTTGTTATACCTCTGCCACACACTTCACGCAGCGCG
LOC440731	7.68399	6.99215	7.06919	9.69058	9.71349	8.58014	7.38311	7.15724	7.37285	8.00416	7.21505	7.49268	0.00106634	2.07963	PREDICTED: Homo sapiens hypothetical LOC440731, transcript variant 2 (LOC440731), mRNA.		440731	ILMN_1683250	TGGCTAGAATATGGCAGTAACTACAAGGCATGTTCTGCTCTGGCACGAAG
TSC22D3	7.90613	6.45721	6.92145	8.67677	8.64275	10.2017	6.32003	6.19693	6.11382	6.57127	6.68692	6.2544	0.00703983	2.07882	Homo sapiens TSC22 domain family, member 3 (TSC22D3), transcript variant 2, mRNA.	hDIP; DIP; DKFZp313A1123; DSIPI; TSC-22R; GILZ	1831	ILMN_2376403	AGGGCCTAACCAGCCTTGGGAGTATTGACTGGTCCCTTACCTCTTATGGC
RAP2A	9.13641	8.44938	8.26232	10.3348	10.7858	10.9588	9.72677	9.68556	9.89224	8.68051	9.73418	9.39496	0.000602361	2.0771	Homo sapiens RAP2A, member of RAS oncogene family (RAP2A), mRNA.	RAP2; K-REV; KREV; RbBP-30	5911	ILMN_1677404	TATCAGCAGTCTTGTGTTAGCACTGGGTAAGCTTTAATTGTCCCTTAGCC
CD68	8.9954	7.75539	8.42754	10.8855	10.3325	10.1909	7.40426	7.84276	7.26303	6.99681	6.58211	6.65734	0.00074703	2.07684	Homo sapiens CD68 antigen (CD68), mRNA.	SCARD1	968	ILMN_1714861	GACGGGGTTTTCCTTGCTCCTGCCAGGATTAAAAGTCCATGAGTTTCTTG
KIAA1602	8.83232	7.96863	8.90103	11.117	10.3017	10.4977	7.64823	7.52211	8.14042	7.863	7.48778	7.67342	0.000543078	2.07149	Homo sapiens KIAA1602 (KIAA1602), mRNA.	FP1193	57701	ILMN_1763640	TGCTGCCCTCCTCTGCCCCATGCCTTTGGGGTCTGTTCGTCCGTCTTTTT
ATP13A2	7.57553	6.5729	6.68771	9.02642	8.70107	9.31968	6.94745	7.02517	6.9344	7.48718	7.05566	7.11303	0.000235866	2.07035	Homo sapiens ATPase type 13A2 (ATP13A2), mRNA.	KRPPD; HSA9947; PARK9; RP1-37C10.4	23400	ILMN_1704164	AACACCACCGCCACCACCTCCCACATCCCTGAGGTTGGCGACTGTCTACA
ABCC3	6.57096	6.22434	6.27253	9.16019	8.31278	7.79837	6.31822	6.81453	6.34701	6.52766	6.86362	6.40637	0.000698054	2.06784	Homo sapiens ATP-binding cassette, sub-family C (CFTR/MRP), member 3 (ABCC3), mRNA.	cMOAT2; MRP3; MLP2; ABC31; MOAT-D; EST90757	8714	ILMN_1677814	ACTAGTCCCCCGGTCTCCCGATTCCCAACTGAGTGTTATTTGCACACTGC
FBXO6	6.6601	6.48528	6.5034	8.88868	8.86044	8.09054	6.28768	6.33688	6.41851	6.29717	6.3348	6.1397	2.75072e-05	2.06363	Homo sapiens F-box protein 6 (FBXO6), mRNA.	Fbx6b; FBG2; FBX6; FBS2	26270	ILMN_1701455	GACTCCTGCCCCGGTTCAACCCTACCAGCTTGTGGTAACTTACTGTCACA
RECK	6.36929	6.23619	6.15336	8.81389	7.78763	8.34775	6.27702	6.12316	6.16588	6.09372	6.29503	6.07816	6.22224e-05	2.06347	Homo sapiens reversion-inducing-cysteine-rich protein with kazal motifs (RECK), mRNA.	ST15; hRECK	8434	ILMN_2067269	AAGCTTTCAGAATATGTCAGTGCTGATGTAGCATGCTTGTTGCAATTGCC
SLC41A2	7.59799	6.66236	6.77906	8.99021	9.43071	8.80643	7.58	7.46484	7.65618	7.27641	6.97519	7.32556	0.000170914	2.06265	Homo sapiens solute carrier family 41, member 2 (SLC41A2), mRNA.	MGC125331; MGC125330; SLC41A1-L1; DKFZP434K0427	84102	ILMN_1747197	CGCTGTGTTACAGGTATTTACCTTGCTGTGGATTGCTGACTGGATGGTCC
	6.64846	6.40911	6.3022	7.60084	9.23995	8.68869	6.19332	6.16964	6.59252	6.21604	6.15656	6.29243	0.00139562	2.05657	UI-H-DI0-avn-b-11-0-UI.s1 NCI_CGAP_DI0 Homo sapiens cDNA clone IMAGE:5881642 3, mRNA sequence		NA	ILMN_1858624	GTGCACTAATCACAGCCCTTGTTGAGCAATCAGTCTTCATTAGGCTCCCC
SLC4A8	6.69117	6.47675	6.28243	9.04119	8.85174	7.7174	6.53107	6.31468	7.01	6.71702	6.45978	6.61637	0.000956996	2.05333	Homo sapiens solute carrier family 4, sodium bicarbonate cotransporter, member 8 (SLC4A8), transcript variant 2, mRNA.	DKFZp761B2318; NBC3; FLJ46462	9498	ILMN_1738300	GTAATTCCAGGGCTTTTGGGAGTTGAAGCTGGAGGATTACTTGAGGCCAG
CACNB3	7.38677	6.80166	6.95842	9.0729	8.28048	9.94516	7.32386	7.16111	6.84652	7.73483	7.69066	7.40707	0.00195728	2.05056	Homo sapiens calcium channel, voltage-dependent, beta 3 subunit (CACNB3), mRNA.	CACNLB3	784	ILMN_2195482	GCACAGAGGACCTGTCTCCCCGGCTACTCTTGCCTTATGGCTCTAGTGTG
CSHL1	8.07422	6.66878	6.80809	9.79334	8.78589	9.11188	6.40503	6.4245	6.35104	6.38126	6.42838	6.34177	0.00192494	2.04667	Homo sapiens chorionic somatomammotropin hormone-like 1 (CSHL1), transcript variant 1, mRNA.	hCS-L; CS-5; MGC149868; CSL; CSHP1	1444	ILMN_1703545	ATGCTGATGGGGAGGCTGGAAGACGGCAGCCACCTGACTGGGCAGACCCT
CPEB2	7.00196	7.29875	7.24694	8.97362	9.59564	9.1052	7.55115	7.89801	7.71143	7.3195	7.62217	7.80367	2.67789e-05	2.04227	Homo sapiens cytoplasmic polyadenylation element binding protein 2 (CPEB2), transcript variant A, mRNA.	MGC119575; MGC119576; MGC119577	132864	ILMN_2375484	TTTATCCCTGTTGCATCTGGCTGCACAGAGCCTCTCCTCAAAGATGCTAC
SSH2	7.92777	8.26848	8.069	10.1784	9.99121	10.2188	7.80854	7.59963	7.97348	7.90257	8.45635	7.80615	2.04261e-05	2.04108	Homo sapiens slingshot homolog 2 (Drosophila) (SSH2), mRNA.	KIAA1725; MGC78588; SSH-2	85464	ILMN_1672834	GTCCAGAAGACTCTCCTCTGACTGTTACCTTTGCCCCAAGCCACCCCAAA
IL1RAP	8.00565	7.82081	7.55298	9.04324	10.8751	9.57106	8.95209	9.35918	8.8122	7.46629	8.03549	8.27429	0.005059	2.03665	Homo sapiens interleukin 1 receptor accessory protein (IL1RAP), transcript variant 2, mRNA.	FLJ37788; C3orf13; IL1R3; IL-1RAcP	3556	ILMN_2357062	AGGTAGTAGGCTCTCCAAAAAATGCAGTGCCCCCTGTGATCCATTCACCT
KIAA1026	8.30619	7.11216	7.45035	10.2284	10.0722	8.67686	7.30457	7.31399	6.79434	7.98695	7.81641	7.81175	0.00521676	2.03624	Homo sapiens kazrin (KIAA1026), transcript variant B, mRNA.	RP1-21O18.1	23254	ILMN_1798458	CACGAGTGTGAACCTCTCTCCCCTGCGTCGCCACCTCTGTAATTGATGTA
TES	7.94636	6.23412	7.53918	9.8505	9.4197	8.54683	6.9982	6.88858	7.12945	6.89724	6.59013	6.87953	0.00632089	2.03246	Homo sapiens testis derived transcript (3 LIM domains) (TES), transcript variant 2, mRNA.	DKFZP586B2022; TESS-2; MGC1146; TESTIN; TESS	26136	ILMN_2311796	GTGGGAGCCACCATGCCTGACCCACACACTTTTTACTTGTATAGATGATT
OXGR1	7.62639	6.61934	6.58073	8.90584	9.52821	8.47956	6.17331	6.23428	6.30342	6.24715	6.14438	6.33615	0.000802044	2.02905	Homo sapiens oxoglutarate (alpha-ketoglutarate) receptor 1 (OXGR1), mRNA.	P2RY15; GPR99; MGC119206; MGC119208; GPR80; P2Y15; MGC119207	27199	ILMN_2163975	CTGGGTTTAGCCAGTTCTGTATATTACTTCAAGCCAGTAAGATACCCTTG
	8.25879	8.14018	8.29548	10.1291	10.3424	10.3009	8.41251	8.70342	8.52616	7.65655	8.58082	8.06978	4.43983e-05	2.02598	Homo sapiens, clone IMAGE:3618365, mRNA		NA	ILMN_1849186	GAAGTGGCTCTGTCCCCCCAGAGTTAAGGATTTGCTACACTGGTCCTCTG
TRIM22	6.9587	6.65781	6.49338	8.59624	9.28114	8.30909	6.41655	6.46977	6.39809	7.3591	7.58699	7.64677	9.85291e-05	2.02553	Homo sapiens tripartite motif-containing 22 (TRIM22), mRNA.	STAF50; RNF94; GPSTAF50	10346	ILMN_1779252	GACACCAGTCATACTGGCTCAGGGCCCACCGCTAATGCCTTAATGAAATC
	6.62775	6.38914	6.56444	8.58935	8.62674	8.44091	7.35205	7.19013	7.05284	7.44157	8.02638	7.3607	1.51777e-05	2.02522	AGENCOURT_8210259 NIH_MGC_112 Homo sapiens cDNA clone IMAGE:6258046 5, mRNA sequence		NA	ILMN_1873620	CTGAGGCATCCTGCTGTCATGGGAAGGTCTCCGCCCAAATGTCAGATGCA
TEAD2	8.19845	6.82973	7.48223	9.78445	9.08292	9.71388	10.8943	10.8875	10.9744	11.048	10.8624	10.8024	0.000789761	2.02362	Homo sapiens TEA domain family member 2 (TEAD2), mRNA.	ETF; TEF-4; TEF4	8463	ILMN_1682781	AGTGGGTGCTAGGGTCTTGACTTTATCTCCGCTGCACAAGCAGTGTGTTG
SLC7A7	7.03802	6.25219	6.48661	8.40372	8.33881	9.09422	12.3563	12.9627	13.1223	11.3103	11.8771	10.7375	0.00179426	2.01998	Homo sapiens solute carrier family 7 (cationic amino acid transporter, y+ system), member 7 (SLC7A7), mRNA.	y+LAT-1; LPI; Y+LAT1; LAT3	9056	ILMN_1810275	CCTGATGTGGAAAGCAGGGGTTTCTGGTCTACTGGCTAGAGCTAAGGAAG
NKX3-1	6.77584	6.59453	6.94274	9.08371	8.64474	8.6317	7.49284	6.98499	7.49742	7.83418	7.17195	7.58261	7.08678e-05	2.01568	Homo sapiens NK3 homeobox 1 (NKX3-1), mRNA.	NKX3A; BAPX2; NKX3; NKX3.1	4824	ILMN_1667162	CCATCTTGCTTTCCCCATTGGAACTAGTCATTAACCCATCTCTGAACTGG
BST2	6.96696	6.54527	6.55189	9.21601	8.54474	8.3462	6.61337	6.81777	6.51588	6.65298	7.10594	6.56225	0.000152628	2.01427	Homo sapiens bone marrow stromal cell antigen 2 (BST2), mRNA.	CD317	684	ILMN_1723480	GCATGGGGTGCGGTGTGGGGGGCATGTGCTGCCTGTTGTTATGGGTTTTT
IL13RA1	9.37721	9.23069	9.46595	11.3717	11.0886	11.6562	9.42988	9.20749	9.30217	10.2397	10.6381	10.1407	1.50212e-05	2.01421	Homo sapiens interleukin 13 receptor, alpha 1 (IL13RA1), mRNA.	IL-13Ra; NR4; CD213A1	3597	ILMN_1768505	AGGTCTTGGGAGCTCTTGGAGGTGTCTGTATCAGTGGATTTCCCATCCCC
ETS2	10.1805	9.34998	10.6631	12.1533	12.0069	12.0691	8.52499	8.72253	8.7728	9.05527	8.99122	9.24637	0.000336986	2.01191	Homo sapiens v-ets erythroblastosis virus E26 oncogene homolog 2 (avian) (ETS2), mRNA.		2114	ILMN_1720158	GCTTGTCTGTTTACTAGCTGCGTGGCCTTGGACGGGTGGCTGACATCTGT
GALNT6	7.68587	6.86163	7.1027	9.30763	9.18919	9.18066	7.27933	7.22425	7.76613	7.25133	6.758	7.11686	0.000112134	2.00909	Homo sapiens UDP-N-acetyl-alpha-D-galactosamine:polypeptide N-acetylgalactosaminyltransferase 6 (GalNAc-T6) (GALNT6), mRNA.	GalNAcT6; GALNAC-T6	11226	ILMN_1677574	AGCAACATAGTGAGGATCCCATCTCTACGCCCACCCTCCCCCCGGCAAAA
CLIC4	8.19568	7.78292	8.01815	9.94989	9.92269	10.1507	7.40244	7.54836	7.38866	6.76091	6.85226	6.97151	1.56768e-06	2.00883	Homo sapiens chloride intracellular channel 4 (CLIC4), nuclear gene encoding mitochondrial protein, mRNA.	p64H1; huH1; CLIC4L; H1; FLJ38640; DKFZP566G223	25932	ILMN_2063584	GAGAGGGGAGCATCCATTATTGGTACATGTGGGCTTTTAAAAACTCCATC
SEMA4B	10.7656	9.71478	9.75071	12.4916	11.893	11.8624	8.89904	8.76831	8.54049	9.15471	9.53575	8.69432	0.00109233	2.00533	Homo sapiens sema domain, immunoglobulin domain (Ig), transmembrane domain (TM) and short cytoplasmic domain, (semaphorin) 4B (SEMA4B), transcript variant 2, mRNA.	KIAA1745; SemC; SEMAC; MGC131831	10509	ILMN_1672589	TGCCTTCCTCCGTTGTTGCGTGAGAACCCGTGTGCCCCTTCCCACCATAT
RALB	10.7296	8.82746	9.34196	11.6129	12.0037	11.2859	11.845	11.52	11.2959	11.3168	11.6888	11.2657	0.00606357	2.00117	Homo sapiens v-ral simian leukemia viral oncogene homolog B (ras related; GTP binding protein) (RALB), mRNA.		5899	ILMN_1676358	GAGAGAGATAAGCCATCGCCCCTTTGCCTCTGAGAATTGGCTGCTGTTTC
PVRL3	10.499	10.0786	8.78	7.40733	7.39206	8.5544	9.60008	9.87983	9.67215	9.02523	9.15125	9.34302	0.00699853	-2.00125	Homo sapiens poliovirus receptor-related 3 (PVRL3), mRNA.	PRR3; PPR3; DKFZP566B0846; CDw113; CD113; PVRR3; FLJ90624; nectin-3	25945	ILMN_1727633	CACCCTTCAGCCTACAATTCAGTGGCATCCCTCAACTGCTGACATCGAGG
TUSC3	12.6842	12.7612	12.4691	10.393	10.5999	10.8977	9.70005	9.97937	9.55978	6.46459	6.62559	6.62787	7.65e-06	-2.00798	Homo sapiens tumor suppressor candidate 3 (TUSC3), transcript variant 1, mRNA.	D8S1992; N33; OST3A; MGC13453	7991	ILMN_2354547	AAGAACCCACACAATGGACAAGTGAGCTACATTCATGGGAGCAGCCAGGC
CTNNBIP1	8.41712	8.4933	8.5683	6.52488	6.31596	6.61296	7.79022	7.33232	7.01687	7.61657	7.89886	7.55632	2.65669e-05	-2.0083	Homo sapiens catenin, beta interacting protein 1 (CTNNBIP1), transcript variant 1, mRNA.	MGC15093; ICAT	56998	ILMN_1688103	AGTCAGGTGTCGAGGCCACATTGCTGGCTGCCCCCTCTTTGTAGCTCCTA
TPST2	11.7114	13.2785	13.0777	10.9573	10.8356	10.2455	9.83504	10.1622	9.8993	9.62659	9.66398	9.55094	0.00244171	-2.00975	Homo sapiens tyrosylprotein sulfotransferase 2 (TPST2), transcript variant 1, mRNA.		8459	ILMN_2329679	CCTTAATTTGCAGGACTGCCTTGGTGGCTTTGTTTGCTGGGACAAGGCCC
SPRY1	8.15245	8.6697	8.29722	6.20444	6.46707	6.4143	8.57026	8.62899	8.19499	7.42396	7.91511	6.88838	0.000205607	-2.01118	Homo sapiens sprouty homolog 1, antagonist of FGF signaling (Drosophila) (SPRY1), transcript variant 2, mRNA.	hSPRY1	10252	ILMN_1691860	GCCTTCGTATTTGTGAAGGACTCAGCCACCTTCCTTCTTCACCCCATGCT
CHRNB1	9.12254	9.62827	9.61168	7.48149	6.96568	7.85491	8.17957	8.08303	8.22182	7.58238	7.65489	7.65025	6.51715e-05	-2.02014	Homo sapiens cholinergic receptor, nicotinic, beta 1 (muscle) (CHRNB1), mRNA.	ACHRB; CMS1D; CHRNB; CMS2A; SCCMS	1140	ILMN_1741131	CTGCAGCATGCCCAGTGCCACGCACAGGTGCTGACCTATAGTAAGTGCTT
SOX7	8.57866	8.51649	8.62654	6.538	6.49153	6.61934	6.31641	6.36435	6.34701	6.61021	6.49668	6.53055	5.6803e-08	-2.02427	Homo sapiens SRY (sex determining region Y)-box 7 (SOX7), mRNA.	MGC10895	83595	ILMN_1815032	TTCCTCACCAGCCAGGTCCTCAGGCAAAGTCCTCAGCCAGTGCTTTAGAG
IL10RB	10.0951	11.3356	11.1438	8.16795	9.15663	9.15717	8.40763	8.2744	8.4831	8.01059	7.6989	7.82081	0.00161768	-2.03093	Homo sapiens interleukin 10 receptor, beta (IL10RB), mRNA.	IL-10R2; CRF2-4; CRFB4; CDW210B; D21S58; D21S66	3588	ILMN_1767360	GTGTCATTGCAGAAGACTCTGAGAGCGGCAAGCAGAATCCTGGTGACAGC
GSTM1	10.9753	10.997	9.90053	9.12456	9.06797	7.58495	9.58625	10.0423	9.27887	9.55978	9.60653	9.62827	0.00655356	-2.0318	Homo sapiens glutathione S-transferase M1 (GSTM1), transcript variant 1, mRNA.	MGC26563; GSTM1-1; H-B; GSTM1b-1b; GTH4; GTM1; GSTM1a-1a; MU; MU-1; GST1	2944	ILMN_2391861	GCAGCATGGTCCCTGCCTTAGGCCTACCTGATGGAAGTAAAGCCTCAACC
ALDH1A3	8.53419	9.34939	8.46345	7.33832	6.50707	6.40249	7.17003	6.82809	7.07263	6.70553	6.57762	6.45491	0.000488373	-2.03305	Homo sapiens aldehyde dehydrogenase 1 family, member A3 (ALDH1A3), mRNA.	RALDH3; ALDH6; ALDH1A6	220	ILMN_2139970	TAGGCCTGGGAATTCCGATCCTAGCTGCAGATCGCATCCCACAATGCGAG
LOC285382	8.11258	8.65466	8.3049	6.52721	6.34457	6.09986	6.26146	6.27393	6.04631	6.14302	6.17514	6.19299	6.4077e-06	-2.0335	Homo sapiens chromosome 3 open reading frame 70 (C3orf70), mRNA.		285382	ILMN_1660519	GGGAGTTCCACACACGTGGTCAGTGCTGTAAGTTCCCGGATATCAGTGTC
MARVELD3	7.97253	8.29768	8.42101	6.24097	6.07281	6.26817	7.44828	7.76861	8.04083	7.28814	7.37461	7.35138	9.18818e-06	-2.03642	Homo sapiens MARVEL domain containing 3 (MARVELD3), transcript variant 2, mRNA.	FLJ32280; MRVLDC3; MARVD3	91862	ILMN_1716616	AGGCGGAAGGACTCCTGGAATGCCACAAATGCAAATACTTGTGCACTGGG
NEDD9	9.1778	9.3391	10.8309	7.48395	8.088	7.65861	6.87662	7.08542	7.13681	6.40658	6.53672	6.56803	0.00261485	-2.03906	Homo sapiens neural precursor cell expressed, developmentally down-regulated 9 (NEDD9), transcript variant 2, mRNA.	dJ761I2.1; dJ49G10.2; CAS-L; HEF1; CASL	4739	ILMN_1743619	CTCCTGGGGTTTCCCATTGGCGTGTCTTGAGCTGCTCTGGTGATAACCGT
MST4	11.4498	11.9265	12.081	9.61307	9.45491	10.2721	11.3032	11.233	11.2358	10.8935	11.7637	11.6319	0.000389855	-2.03908	Homo sapiens serine/threonine protein kinase MST4 (MST4), transcript variant 1, mRNA.	MASK	51765	ILMN_1676159	TTCGTCCTGTAATCTGTTTCTAGGTGAAGCATACTCCAGTGTTTTAGGGG
SLC25A36	9.17348	10.0423	9.79201	7.35936	7.58789	7.93102	9.17597	9.4329	9.51558	9.1644	10.6711	9.96416	0.00203906	-2.04319	Homo sapiens solute carrier family 25, member 36 (SLC25A36), mRNA.	FLJ10618	55186	ILMN_1766528	TTCACTGACTGCGGCATGTCCTCGTGTCTTCTCTGATTTTGTGGTACATG
SLC2A8	10.3845	11.601	10.7908	8.59488	8.60797	9.44264	9.77519	9.76685	9.79021	9.80056	9.35876	9.67045	0.000878165	-2.0436	Homo sapiens solute carrier family 2 (facilitated glucose transporter), member 8 (SLC2A8), mRNA.	GLUTX1; GLUT8	29988	ILMN_1724609	GGATCTTTGTCTTCTGGCTGGAGGTGCTTTTGGAGGTTGGGTGCTGGGCA
C1orf21	8.41807	8.84243	9.1685	6.84646	6.79947	6.64958	7.2382	7.63811	7.11123	7.49078	8.37482	7.44685	0.000346911	-2.0445	Homo sapiens chromosome 1 open reading frame 21 (C1orf21), mRNA.	PIG13	81563	ILMN_1797735	CCCCAGCTCTCTCCTGATTGGAATTCTTTGAACCCTCGAAGTGCTCCAGC
ALAD	9.69711	9.60463	9.43097	7.43117	7.09558	8.07102	10.0043	9.86369	10.2038	9.15163	9.40021	9.22069	7.46358e-05	-2.04498	Homo sapiens aminolevulinate, delta-, dehydratase (ALAD), transcript variant 1, mRNA.	PBGS; MGC5057; ALADH	210	ILMN_1747577	GGCCTCTGCCCCTAACCACTGTGCCATACCACCTCCCAATAATCAACAGC
LAMB1	9.90791	9.97032	9.86176	8.36979	8.24776	6.97777	9.32486	9.03685	9.30449	8.69502	9.19094	8.34704	0.00150451	-2.04823	Homo sapiens laminin, beta 1 (LAMB1), mRNA.	MGC142015; CLM	3912	ILMN_2214790	AGCTCAAGAATTAGCAAGACTGGAAGGAGAAGTCCGTTCACTCCTAAAGG
FUCA1	11.1165	11.8918	11.4954	9.07725	9.30109	9.96925	8.9385	9.03886	8.73372	8.43694	8.5855	8.26451	0.000188393	-2.05204	Homo sapiens fucosidase, alpha-L- 1, tissue (FUCA1), mRNA.		2517	ILMN_1752728	GTCACCCTGTTGCCTATGGGAGGAGGTGGAAGGATTTGGCAAGCTCAACC
MTSS1	8.45394	9.10743	8.74511	6.77418	6.91718	6.45557	6.32796	6.33347	6.30508	6.25974	6.209	6.23252	1.04901e-05	-2.05318	Homo sapiens metastasis suppressor 1 (MTSS1), mRNA.	MIM; KIAA0429; MIMA; MIMB; FLJ44694; DKFZp781P2223	9788	ILMN_1676980	TAACAGGGCACATTTCTGACCGAACCCTCTCAAGGCAGAGGAGGAGTTTG
OAT	11.9514	11.5227	11.7314	9.17114	9.90479	9.96985	10.2437	10.2383	10.3819	10.9491	10.8377	10.9573	3.95821e-05	-2.05325	Homo sapiens ornithine aminotransferase (gyrate atrophy) (OAT), nuclear gene encoding mitochondrial protein, mRNA.	HOGA; DKFZp781A11155	4942	ILMN_1654441	GGGATGCTTGGAAGGTGTGTCTACGACTTCGAGATAATGGACTTCTGGCC
TRIM8	9.40073	10.6284	10.2371	8.41864	7.53334	8.14188	8.39328	8.679	8.59939	8.92215	9.26604	8.42035	0.00145916	-2.05745	Homo sapiens tripartite motif-containing 8 (TRIM8), mRNA.	RNF27; GERP	81603	ILMN_1746704	GAGGGGCTGCCCGGAGTTGGGTCCTTGCCTGGATTTTGACACAGCAACTT
CLDN1	10.032	9.3237	9.24747	7.70134	7.12834	7.60079	7.3111	7.62656	7.27176	6.5034	6.4252	6.41697	8.03493e-05	-2.05756	Homo sapiens claudin 1 (CLDN1), mRNA.	SEMP1; ILVASC; CLD1	9076	ILMN_1724686	GTGCTATCTGTTCAGTGATGCCCTCAGAGCTCTTGCTGTTAGCTGGCAGC
HIST2H2BE	10.4299	10.4333	10.5227	8.44208	8.49362	8.25529	7.26682	7.23188	7.37285	6.69518	6.71232	6.60037	1.17686e-07	-2.06498	Homo sapiens histone cluster 2, H2be (HIST2H2BE), mRNA.	MGC119804; H2BFQ; MGC129733; H2B/q; GL105; MGC129734; H2B; MGC119802; H2B.1	8349	ILMN_1732071	CACTTACCACCTCATTTGCTTTTCTGGAGGCCATGCAATATAGGCGGGAC
GLDC	13.04	13.3767	13.3731	11.1949	11.0075	11.3915	13.3168	13.4726	13.3144	13.3767	13.4951	13.1528	3.44942e-06	-2.06533	Homo sapiens glycine dehydrogenase (decarboxylating) (GLDC), mRNA.	MGC138198; GCSP; NKH; GCE; MGC138200; HYGN1	2731	ILMN_1806754	GCTTTGGTATTCTGCTTCCACATGTGCCAGTTGCCTGGATTGGGAGCCAT
BCL2	8.01871	8.79916	8.61856	6.38528	6.28197	6.56903	6.43145	6.3351	6.40319	6.79218	6.75075	7.10296	2.66184e-05	-2.06672	Homo sapiens B-cell CLL/lymphoma 2 (BCL2), nuclear gene encoding mitochondrial protein, transcript variant alpha, mRNA.	Bcl-2	596	ILMN_1801119	GAGCACAGAAGATGGGAACACTGGTGGAGGATGGAAAGGCTCGCTCAATC
GOLT1A	8.26246	8.69124	8.22154	6.43697	6.314	6.21984	8.26353	7.95102	7.64542	7.23538	7.08983	7.04582	1.45461e-05	-2.06814	Homo sapiens golgi transport 1 homolog A (S. cerevisiae) (GOLT1A), mRNA.	HMFN1187; GOT1; RP11-203F10.3; MGC62027; YMR292W; CGI-141; FLJ42654	127845	ILMN_2137208	CTTCCTGGGTGCGCTGTTCCGGAGACTTCAAGGCACTAGCTCGATGGTCT
MTMR11	10.586	9.98158	10.3871	8.7038	8.15608	7.88777	9.52188	9.57404	9.25798	9.30876	9.61168	9.67983	8.93972e-05	-2.06903	Homo sapiens myotubularin related protein 11 (MTMR11), mRNA.	CRA; RP11-212K13.1	10903	ILMN_1769299	CATCAGTCCCAACAAGATGGCCTAGAAATCGCATTCTCACCTCGCCTTGC
RAB7B	7.43225	9.00315	8.63492	6.36049	6.27207	6.22402	6.26973	6.0293	6.34295	6.2987	6.09073	6.27378	0.00100155	-2.07125	Homo sapiens RAB7B, member RAS oncogene family (RAB7B), mRNA.	MGC9726; RAB7; MGC16212	338382	ILMN_1771688	GCGCCCTCATGGGAATGGCATTTTGCATATCACACAGGCTGTCCTGGGAG
PAQR7	10.0514	10.3716	10.3409	8.32242	8.18865	8.039	9.00365	8.90548	8.27773	8.85431	8.74185	8.30851	5.62866e-05	-2.07127	Homo sapiens progestin and adipoQ receptor family member VII (PAQR7), mRNA.	MPRA; mSR	164091	ILMN_1746618	GAACTGTCAAGGGAGGTGCTGGAGAGGGATTAACCTGTGCTGCCTGGGAC
PPAP2B	11.9633	12.855	12.278	10.7474	9.88177	10.2493	9.98417	9.72404	9.29982	9.13392	9.23553	9.08692	0.000352082	-2.07262	Homo sapiens phosphatidic acid phosphatase type 2B (PPAP2B), transcript variant 1, mRNA.	MGC15306; LPP3; Dri42; VCIP; PAP2-beta; PAP2-b; PAP-2b	8613	ILMN_2388800	CCATATGGATCAACCACATGCACATCCTTACTACAGAATCCGTCCTTTCA
KIAA0256	11.5906	11.1524	10.4738	8.55579	8.99775	9.42145	8.52922	8.55302	8.19759	7.48073	8.74345	8.14042	0.00222644	-2.0806	Homo sapiens SECIS binding protein 2-like (SECISBP2L), mRNA.		9728	ILMN_1784333	CCTCCTCCCTCATCCCTTCCAACCTTTACATACATCACAGAATCAACCAA
NENF	10.7865	11.2942	11.4101	8.92448	8.88119	9.42586	9.72373	10.132	9.78195	9.75088	10.5222	9.61597	0.000285057	-2.08641	Homo sapiens neuron derived neurotrophic factor (NENF), mRNA.	SPUF; SCIRP10; CIR2	29937	ILMN_2142554	CAGGTTCTTGGGAGCGTGAGGCAGGAAGACACTAGGTGCTGAATCTCCTG
RPIA	10.7507	11.0725	10.9894	9.19761	8.84361	8.50688	9.83024	9.92029	10.1445	10.209	10.0103	9.78445	2.24993e-05	-2.08815	Homo sapiens ribose 5-phosphate isomerase A (RPIA), mRNA.	RPI	22934	ILMN_1714809	CTGGGGGTTTCTTCATATTCCTGCTGTTGGAAGCAGTTGACCAGAAATGC
PLEKHA7	8.4944	8.81766	9.00747	7.09216	6.57702	6.38341	7.6429	7.8315	7.9018	8.03796	7.9356	7.88931	2.43381e-05	-2.08898	Homo sapiens pleckstrin homology domain containing, family A member 7 (PLEKHA7), mRNA.	DKFZp686M22243	144100	ILMN_1702899	CAGCTGCTAGCTCAGACACCAAAGGGGTAAGGCCCAGGACATTCATATCT
OAT	12.1857	11.7949	11.7431	9.55874	9.68989	10.2074	10.3404	10.4729	10.5712	11.0788	11.4634	11.141	2.65523e-05	-2.08919	Homo sapiens ornithine aminotransferase (gyrate atrophy) (OAT), nuclear gene encoding mitochondrial protein, mRNA.	HOGA; DKFZp781A11155	4942	ILMN_2068747	GGTCCCTGGGAGCCAGCTGGAGACAGGTGGTCCTGTAAAAGCTTTATTCC
COBL	10.7217	10.8103	10.884	9.22685	8.94768	7.9671	10.1163	10.7034	10.326	9.64037	9.64697	9.42807	0.000397299	-2.09144	Homo sapiens cordon-bleu homolog (mouse) (COBL), mRNA.	DKFZp686G13227; MGC131893; KIAA0633	23242	ILMN_1711888	TGGCTCCCTTTGTATGATATCGTGGTCTTCTCACATGGTGCCCAGTCACC
CMTM7	10.2575	10.4151	10.4285	8.80707	8.27983	7.73615	8.70689	8.02568	8.40114	10.3864	9.33707	9.83295	0.000813304	-2.09268	Homo sapiens CKLF-like MARVEL transmembrane domain containing 7 (CMTM7), transcript variant 2, mRNA.	CKLFSF7; FLJ30992	112616	ILMN_1698934	GCTTGTCAGTCCGGTCTTAGAGATACCCTCTTTCCTGAAGTGAGGCGTGC
MST4	10.7624	11.2848	11.617	8.6972	9.12225	9.55707	10.8935	10.6896	10.9205	10.7589	11.4602	10.9767	0.000320886	-2.09589	Homo sapiens serine/threonine protein kinase MST4 (MST4), transcript variant 2, mRNA.	MASK	51765	ILMN_2328776	GTGGGTGATGCCTTTTTCTTTTAAGCCCAGTACATATATTATGCCTGCCT
C9orf72	8.61045	9.02357	9.97784	7.0268	7.28766	7.00284	6.52333	6.7168	6.50183	6.49802	6.63004	6.72753	0.000379222	-2.09819	Homo sapiens chromosome 9 open reading frame 72 (C9orf72), transcript variant 2, mRNA.	RP11-27J8.2; MGC23980	203228	ILMN_1762508	GACTCCCTGGATTAATGCTGTGTACCCGTGGGCAAGGTGCCCGAATTCTC
SSPN	8.32812	9.02523	9.0782	6.76903	6.93123	6.43227	6.22241	6.31114	6.30962	6.18921	6.34015	6.30569	3.16202e-05	-2.09968	Homo sapiens sarcospan (Kras oncogene-associated gene) (SSPN), mRNA.	SPN1; SPN2; KRAG	8082	ILMN_1775486	GGCCTTCCTACACATTAGCTCCAGCTAAAAAGACACATTGGAGAGCTTAG
TMEM63A	7.71136	8.93877	9.0864	6.40093	6.43088	6.60141	7.79544	7.69821	7.76968	7.68878	7.28879	7.48303	0.000579688	-2.10111	Homo sapiens transmembrane protein 63A (TMEM63A), mRNA.	KIAA0489; KIAA0792; RP4-559A3.1	9725	ILMN_1719649	GCCTGGGCTTATCTGGGCCTTCTCACTCAGGGACTCTCTTGACGCTGACT
ALDH1A3	8.22182	9.41556	8.56029	6.69117	6.80093	6.38742	7.03743	6.50497	6.75081	6.69368	6.41697	6.44261	0.000319624	-2.10605	Homo sapiens aldehyde dehydrogenase 1 family, member A3 (ALDH1A3), mRNA.	RALDH3; ALDH6; ALDH1A6	220	ILMN_1807439	GGACCTCGGTCTTCATCCAAGTGGCCTGAGTATTTCACTGGCAGGTTGTG
RPS6KA5	9.9396	9.88982	9.88668	7.46723	7.38057	8.5281	8.86621	8.8516	8.46388	7.55446	8.38036	8.1747	0.000621785	-2.1134	Homo sapiens ribosomal protein S6 kinase, 90kDa, polypeptide 5 (RPS6KA5), transcript variant 1, mRNA.	RLPK; MSPK1; MGC1911; MSK1	9252	ILMN_1657515	GGGGCATGTTGTGTCATGTAGTCAGCCACTTATGCACCAATGTGAGGAAA
PLXNA1	8.72596	9.00929	9.57747	7.16144	6.75941	7.04582	7.42948	7.45405	7.59687	8.2792	8.03298	7.76416	5.79762e-05	-2.11535	Homo sapiens plexin A1 (PLXNA1), mRNA.	NOV; PLXN1; NOVP; PLEXIN-A1	5361	ILMN_1791569	TAGCTGTCCTTTAACACCGCAGAACCCCCTCCCAGAAGAAGAGCGATCCC
	10.6293	10.9647	10.7477	9.0065	8.66719	8.31041	10.2098	10.1918	10.1535	10.1937	10.9349	10.4069	5.27351e-05	-2.11921	601452348F1 NIH_MGC_66 Homo sapiens cDNA clone IMAGE:3856355 5, mRNA sequence		NA	ILMN_1909886	GGCTACATCTCATATGTGCTATGAGGACTTCTAGCCAGTGGGTGGCGCTG
ALDH4A1	7.12954	8.7209	8.95173	6.23906	6.05611	6.14692	7.03945	6.91369	6.84054	7.90747	7.35809	7.47868	0.00302668	-2.12002	Homo sapiens aldehyde dehydrogenase 4 family, member A1 (ALDH4A1), nuclear gene encoding mitochondrial protein, transcript variant P5CDhL, mRNA.	P5CDh; P5CD; ALDH4; P5CDhL; P5CDhS	8659	ILMN_2244841	TCTGGGATTTCCCTGCAGGAGCTCAGCCACCACTGTGCCATGGTGACACA
MET	8.35474	8.90047	8.57336	6.34457	6.39853	6.72261	6.73735	6.59932	6.72897	6.66259	6.7322	6.81638	4.01075e-06	-2.12096	Homo sapiens met proto-oncogene (hepatocyte growth factor receptor) (MET), transcript variant 2, mRNA.	RCCP2; HGFR; AUTS9	4233	ILMN_1715175	GTCTCTACCAGGGTCAAGAGCATGAACGCATCAATAGAAAGAACTCGGGG
GABRE	9.37812	8.89228	8.24142	7.27797	6.51192	6.35779	8.10459	9.06942	8.46941	9.67324	9.81643	9.70168	0.00124857	-2.12138	Homo sapiens gamma-aminobutyric acid (GABA) A receptor, epsilon (GABRE), mRNA.		2564	ILMN_1784706	GGGGGGTGGATAGGGTGGGGTCTCCATCTACTTTTTGTCACCATCATCTG
IRF6	9.92983	10.5371	10.6149	8.14923	8.27699	8.28713	7.72296	7.56503	7.79223	7.88271	8.15691	7.91102	1.18769e-05	-2.12282	Homo sapiens interferon regulatory factor 6 (IRF6), mRNA.	VWS; LPS; PIT; OFC6; PPS	3664	ILMN_1725946	GGCAGTGTCCGCCTGCAGATCTCAACCCCAGACATCAAGGATAACATCGT
PTPN1	11.0851	11.3018	11.7507	9.20779	9.37531	9.17995	11.301	11.3939	11.2937	10.8152	10.579	10.5755	6.03461e-06	-2.12484	Homo sapiens protein tyrosine phosphatase, non-receptor type 1 (PTPN1), mRNA.	PTP1B	5770	ILMN_1681591	ACCCTGCAGAGCTATGGTGAGGTGTGGATAAGGCTTAGGTGCCAGGCTGT
TMEM123	10.4814	10.873	10.7262	8.3379	9.36179	8.00322	11.4658	11.3626	11.3125	9.9215	11.0611	10.82	0.00174028	-2.12588	Homo sapiens transmembrane protein 123 (TMEM123), mRNA.	PORMIN; PORIMIN; KCT3	114908	ILMN_1724139	GGGCTGATGGCTGAGTTGTATGTTACTAACTTGGCCCTGACTGGTTGTGC
ACACA	9.75146	10.2973	10.212	8.51911	7.9284	7.4325	10.1429	10.4209	9.93366	10.288	10.8834	9.97353	0.000623483	-2.12692	Homo sapiens acetyl-Coenzyme A carboxylase alpha (ACACA), transcript variant 2, mRNA.	ACC1; ACAC; ACCA; ACC	31	ILMN_1772123	TCTGACATTCCCACAGCCCCTCAAACATGCAAGGCTACTAAGGCAGGAGG
SMARCA2	12.1322	12.558	12.4525	10.2979	9.642	10.8204	11.4175	11.5031	10.8893	11.0163	11.2425	11.0298	0.000309156	-2.12747	Homo sapiens SWI/SNF related, matrix associated, actin dependent regulator of chromatin, subfamily a, member 2 (SMARCA2), transcript variant 1, mRNA.	Sth1p; SNF2L2; SWI2; FLJ36757; SNF2; BAF190; MGC74511; BRM; hBRM; SNF2LA; hSNF2a	6595	ILMN_1791702	CTTTGCTTTCTTTGCACAATGTCTTTGGTTGCAAGTCATAAGCCTGAGGC
KBTBD8	9.62188	9.54291	10.7601	7.91049	8.35777	7.26646	7.57404	7.03151	7.75539	7.66088	7.58458	8.34036	0.00289267	-2.13007	Homo sapiens kelch repeat and BTB (POZ) domain containing 8 (KBTBD8), mRNA.	TA-KRP; KIAA1842	84541	ILMN_1716272	TCAATGTTCAGTGCTCAGGTATGTAGTAAGTACTGTAGTCCTGTGGGGGC
TSPAN13	11.9825	12.5876	12.1322	9.69454	10.5294	10.0792	9.5866	9.67768	9.75703	8.30097	8.52137	8.42004	4.87607e-05	-2.13306	Homo sapiens tetraspanin 13 (TSPAN13), mRNA.	FLJ22934; NET-6; TM4SF13	27075	ILMN_1669881	GTGGCACCTGGAATTTACTGTATTCATTGTCGGGCACTGTCCACTGTGGC
SYNE2	9.59828	10.3998	9.77218	6.98845	8.0479	8.33155	9.09066	9.12657	9.20039	7.85869	9.07608	8.89403	0.00312967	-2.13411	Homo sapiens spectrin repeat containing, nuclear envelope 2 (SYNE2), transcript variant 1, mRNA.	NUANCE; DKFZP434H2235; KIAA1011; FLJ46790; NUA; FLJ11014; DKFZp686H1931; SYNE-2; FLJ45710; Nesprin-2; FLJ43727; DKFZp686E01115	23224	ILMN_2391419	CAAGCGAGGACATTCCACCCTAGAAATGGTTCAGAAACTCATAGGCACCC
FAM13A1	8.14953	8.47153	8.68811	6.23683	6.25062	6.40714	6.75426	6.57562	6.34177	6.44658	6.99355	6.32676	2.88604e-05	-2.1382	Homo sapiens family with sequence similarity 13, member A (FAM13A), transcript variant 1, mRNA.	FLJ34562; MGC105131	10144	ILMN_2401253	CCCCAGCAACCATTTCTGCAGCCCAGAATCTCAAGGCACTAGAGGCGGTG
PGD	10.0498	11.4773	11.6663	8.76914	9.12098	8.88493	10.6311	10.8552	10.3845	10.9977	11.4027	11.1578	0.00169086	-2.13941	Homo sapiens phosphogluconate dehydrogenase (PGD), mRNA.	6PGD	5226	ILMN_1794165	CTGCTCCTGTCACCCTCCACGATTCCACAGACCAGGACATTCCATGTGCC
AGL	9.07237	9.8465	9.77557	6.89997	7.81286	7.56126	8.40345	8.58213	8.43258	7.67072	9.08568	8.18703	0.0017844	-2.14012	Homo sapiens amylo-1, 6-glucosidase, 4-alpha-glucanotransferase (AGL), transcript variant 1, mRNA.	GDE	178	ILMN_1664006	CCCTTCTCTAAACTGTGCGGGTAAAAGGAATGACTGTCCTTGAGAGAACC
DNAJB1	11.7819	12.1295	12.115	9.41805	10.2825	9.90361	9.12316	9.26331	9.52787	9.64475	9.2601	9.9332	0.000109062	-2.14072	Homo sapiens DnaJ (Hsp40) homolog, subfamily B, member 1 (DNAJB1), mRNA.	Sis1; Hsp40; HSPF1; Hdj1	3337	ILMN_1775304	CATTTCTGTAAGGCAATCTTGGCACACGTGGGGCTTACCAGTGGCCCAGG
FRAG1	9.09632	10.3177	10.1229	7.53759	7.66703	7.90828	8.82746	8.93711	8.73615	8.16395	7.74487	7.47223	0.000447031	-2.14134	Homo sapiens FGF receptor activating protein 1 (FRAG1), mRNA.	MGC799; PGAP2	27315	ILMN_1755405	TGGGATAGAGGGGTCAGATGCAGATCTCTACTGTAAAATGGGCTCCCTGG
TACSTD1	10.1202	8.99993	10.2291	8.13575	6.88652	7.90053	13.5702	13.6239	13.6319	13.1223	13.3191	13.3168	0.00171785	-2.14213	Homo sapiens tumor-associated calcium signal transducer 1 (TACSTD1), mRNA.	TROP1; MK-1; M4S1; CD326; Ep-CAM; EGP40; KSA; hEGP-2; CO17-1A; MIC18; EGP; GA733-2	4072	ILMN_2160210	GCTGGTGTTATTGCTGTTATTGTGGTTGTGGTGATAGCAGTTGTTGCTGG
SLC20A1	12.9996	13.0902	13.3891	11.4716	11.1781	10.3851	10.2071	9.98721	10.8103	11.3645	10.6698	11.1107	0.000609052	-2.148	Homo sapiens solute carrier family 20 (phosphate transporter), member 1 (SLC20A1), mRNA.	Glvr-1; PiT-1; FLJ41426; GLVR1; PIT1; DKFZp686J2397	6574	ILMN_1672662	CATGCTCTGCGTTGTTGGTTTCACCAGCTTCTGCCCTCACATGCACAGGG
UBAC1	11.9807	12.545	12.3863	10.2636	9.90087	10.3017	11.6229	11.2593	11.6834	12.3433	11.7872	11.8479	3.95821e-05	-2.14857	Homo sapiens UBA domain containing 1 (UBAC1), mRNA.	GBDR1; RP11-432J22.3; UBADC1	10422	ILMN_1807044	TCCAGTGCTCCTCTGGGCTCTTGAGTTGCTGCTTGAATTGCCGTGTAGAC
ATP2B4	11.3892	10.9367	10.4729	8.76609	8.73025	8.85111	11.7819	12.0497	11.0539	9.96638	11.0008	9.75881	0.00170108	-2.15045	Homo sapiens ATPase, Ca++ transporting, plasma membrane 4 (ATP2B4), transcript variant 2, mRNA.	DKFZp686M088; PMCA4b; DKFZp686G08106; PMCA4x; PMCA4; ATP2B2; MXRA1	493	ILMN_2367753	GCCTCTTCCTCTGAATAGACCAGACGCCCTTTCACTTAGTTCAGTGCCAG
NRP1	8.4949	8.36367	8.78589	6.48035	6.41459	6.28413	7.20193	7.39206	6.94611	6.30765	6.15656	6.45108	3.65902e-06	-2.15513	Homo sapiens neuropilin 1 (NRP1), transcript variant 3, mRNA.	NRP; CD304; DKFZp781F1414; VEGF165R; DKFZp686A03134	8829	ILMN_1742547	ACTCATGGCGGACTGGGGCTCAGAATGGAGCTGCTGGGCTGTGAAGTGGA
ARHGAP28	9.0864	9.96638	8.76003	6.74346	7.31269	7.26998	8.72153	8.66186	8.85503	7.69122	8.70388	8.18454	0.000886004	-2.16223	Homo sapiens Rho GTPase activating protein 28 (ARHGAP28), transcript variant 1, mRNA.	FLJ10312; DKFZp686A2038	79822	ILMN_1796772	CCTGCTCATTGTCTTGAGTTTCTAACCATGTGCAGATGCAAGCGTTCAGG
TMEM37	7.68709	9.0919	8.48688	6.35281	6.16931	6.23667	6.65529	6.54363	6.54311	6.42088	6.45978	6.60603	0.000266726	-2.16903	Homo sapiens transmembrane protein 37 (TMEM37), mRNA.	PR1; PR; CACNG5	140738	ILMN_1670672	GCCGCCATTTTTGGCCTGGAGTTCCTCATGGTGTCCCAGTTGTGCGAGGA
RBBP7	10.7465	11.0388	10.5286	8.60912	8.51837	8.67297	9.61168	9.79334	9.06746	9.97409	9.42263	9.14792	0.000107585	-2.17114	Homo sapiens retinoblastoma binding protein 7 (RBBP7), mRNA.	RbAp46; MGC138867; MGC138868	5931	ILMN_1770053	GTCACGACATCCGAACTGGAGGGACAAGGATCTTAAACCCAAAGTACGAG
LOC730455	9.92837	10.5582	10.1659	7.02062	7.77908	9.33202	8.97166	9.25072	8.971	9.9075	9.70491	9.46887	0.00743436	-2.17361	PREDICTED: Homo sapiens similar to N-terminal Asn amidase (LOC730455), mRNA.		730455	ILMN_1801864	GTGGAAGGCTGGAAGTACACCTTGTTGGAGGCTTCAGTGACGACAGGCAG
GNA12	10.7282	11.2145	11.2668	8.89722	8.73427	9.05074	8.32361	8.25604	7.94681	9.38628	8.57637	8.66918	7.36327e-05	-2.17576	Homo sapiens guanine nucleotide binding protein (G protein) alpha 12 (GNA12), mRNA.	RMP; NNX3; gep; MGC99644; MGC104623	2768	ILMN_2216157	CTGGGCACAGACATCTAACCTGGTATTGTAAGGCAGAGGCTCCCATTGGA
DIS3L	9.08409	10.1448	9.93504	7.39387	7.07259	8.16691	9.70625	9.70275	9.95661	9.46428	9.59755	9.6075	0.000550385	-2.17684	Homo sapiens DIS3 mitotic control homolog (S. cerevisiae)-like (DIS3L), mRNA.	MGC4562; FLJ38088; KIAA1955	115752	ILMN_1795822	CAGTTTTCAGTAATGAGTGGACAGTAAGTGGTGGCTCTGCAGATGGCCCC
PTRF	11.1591	12.0463	12.1748	9.80926	9.14333	9.88933	6.40086	6.3742	6.66722	6.46073	6.40869	6.43241	0.000229127	-2.17942	Homo sapiens polymerase I and transcript release factor (PTRF), mRNA.	FKSG13	284119	ILMN_1757552	CTTGGTGCTGATGGCCTGAAGGGGCCTGAGCTGTGGGCAGATGCAGTTTT
CAMK2G	8.13593	9.63464	9.47003	6.4389	6.90399	7.3534	7.40622	7.82469	7.8321	7.53215	7.41184	7.59136	0.00171986	-2.18144	Homo sapiens calcium/calmodulin-dependent protein kinase (CaM kinase) II gamma (CAMK2G), transcript variant 5, mRNA.	CAMKG; CAMK-II; CAMK; MGC26678; FLJ16043	818	ILMN_2359601	TAGACTTACTGCTGGACAATCTGCATGGGCATCACCCCTCCCCGCATGTA
GADD45G	11.2142	10.144	10.1746	8.88562	8.02108	8.07829	9.90249	9.53214	8.38194	7.3195	6.64815	7.37754	0.00531742	-2.18263	Homo sapiens growth arrest and DNA-damage-inducible, gamma (GADD45G), mRNA.	DDIT2; CR6; GADD45gamma; GRP17	10912	ILMN_1651498	GCCCTGGACTTGGTACAGTTTCAGGAGCGTGAAGGACTTAACCGACTGCC
APOA1BP	10.3623	10.5146	10.6716	7.87669	8.06162	9.05672	9.69872	9.65642	9.40999	10.8955	10.475	10.7386	0.000219589	-2.18451	Homo sapiens apolipoprotein A-I binding protein (APOA1BP), mRNA.	MGC119145; MGC119143; AIBP	128240	ILMN_1729533	CCCTCACAGCCCCCAAAAAATCTGCAACCCAGTTTACCGGTCGCTACCAT
HMGB2	11.0899	10.8042	10.9171	9.41022	9.19113	7.64418	11.2168	11.0674	11.1289	11.239	11.2037	10.9352	0.00184347	-2.18856	Homo sapiens high-mobility group box 2 (HMGB2), mRNA.	HMG2	3148	ILMN_2219712	TGCAGGTTGTAGCTTTTTGATGGGCTACTCATACAGTTAGATTTTACAGC
GABARAPL1	12.3834	12.979	12.9563	10.7562	10.5552	10.4394	8.339	8.89586	8.08332	7.71045	8.8011	7.58261	0.000838631	-2.18929	Homo sapiens GABA(A) receptor-associated protein like 1 (GABARAPL1), mRNA.	ATG8L; APG8L; GEC1; ATG8	23710	ILMN_2151281	CCCTTCAGGCTCACATGCACAGGAATGCTACATGATGGCCAGCTGCTTCC
HES1	8.81101	8.84922	9.05555	7.1899	6.46181	6.49351	6.44467	6.1948	6.25094	6.71073	6.78076	6.71355	1.39921e-05	-2.19018	Homo sapiens hairy and enhancer of split 1, (Drosophila) (HES1), mRNA.	HHL; FLJ20408; HRY; HES-1	3280	ILMN_1710284	CCACCTCTCTTCCCTCCGGACTCTAAACAGGAACTTGAATACTGGGAGAG
TNK2	9.67446	10.0128	9.8877	7.94489	7.31269	7.7454	9.53998	10.1699	9.76087	10.0115	10.5002	9.84044	7.24546e-05	-2.19065	Homo sapiens tyrosine kinase, non-receptor, 2 (TNK2), transcript variant 1, mRNA.	p21cdc42Hs; FLJ44758; ACK; ACK1; FLJ45547	10188	ILMN_1669703	GAGGGACATCAGTGCTTCCTCTTCCACCCAATTCCCCCACGCGGTTCCAT
IFI6	13.6284	13.9176	13.9681	11.5314	12.0271	11.3765	9.49249	9.8669	8.0957	9.54382	10.8502	9.34362	0.00880455	-2.19302	Homo sapiens interferon, alpha-inducible protein 6 (IFI6), transcript variant 2, mRNA.	IFI-6-16; 6-16; IFI616; G1P3; FAM14C	2537	ILMN_2347798	AACTCGGTGGCTGCCTCGCTGATGAGCTGGTCTGCGATCCTGAATGGGGG
SUOX	10.3363	9.58585	9.35606	7.77777	7.44873	7.47178	8.77769	8.62124	8.53502	8.36929	7.73079	8.24459	0.000131643	-2.1933	Homo sapiens sulfite oxidase (SUOX), nuclear gene encoding mitochondrial protein, transcript variant 2, mRNA.		6821	ILMN_2383455	GGCCTTCCTAAGCCATACCCAAGTACACATATAGCACATTTCACCCAAGG
CD46	12.6822	13.2666	12.8118	9.97614	10.6657	11.5364	10.3721	10.7961	10.1887	9.54291	10.6396	10.3306	0.00272956	-2.19413	Homo sapiens CD46 molecule, complement regulatory protein (CD46), transcript variant m, mRNA.	TLX; TRA2.10; MGC26544; MIC10; MCP	4179	ILMN_2307740	ACTCAGGCAGATCTCAGCCCTCTACTGAGTCCCTTAGCCAAGCAGTTTCT
DEFB1	8.65229	7.76145	8.98364	6.29488	6.31596	6.18888	6.27144	6.29105	6.22048	6.27927	6.33242	6.11833	0.000120909	-2.19922	Homo sapiens defensin, beta 1 (DEFB1), mRNA.	DEFB101; DEFB-1; BD1; HBD1; MGC51822	1672	ILMN_1686573	GTTGCCTGCCAGTCGCCATGAGAACTTCCTACCTTCTGCTGTTTACTCTC
ZNRF3	8.50567	9.13451	8.46899	6.56903	6.41235	6.53004	7.57805	7.58722	7.62656	8.02786	7.56949	8.03334	1.60766e-05	-2.19925	Homo sapiens zinc and ring finger 3 (ZNRF3), mRNA.	RNF203; BK747E2.3	84133	ILMN_1788738	GCTGGCTTTAACTCTCAGCTCCTTCCCTGTCTCCTCCTAATCCAAGCCCT
ECH1	13.0055	13.1689	13.2817	10.4209	10.3174	12.0923	11.0595	11.4854	10.9391	6.73887	6.758	6.92891	0.00250894	-2.20846	Homo sapiens enoyl Coenzyme A hydratase 1, peroxisomal (ECH1), mRNA.	HPXEL	1891	ILMN_1653115	CATTCGGTGGCCGAGAGCCTCAACTACGTGGCGTCCTGGAACATGAGCAT
CENPF	9.60498	8.91644	9.2801	7.19776	7.77694	6.19758	9.94161	9.47669	9.85002	8.36752	9.48251	9.82051	0.00492508	-2.20974	Homo sapiens centromere protein F, 350/400ka (mitosin) (CENPF), mRNA.	PRO1779; hcp-1; CENF	1063	ILMN_1664516	CCAGTGAGGGCTGCAGGCTTCCTAGAGGTGTGCTATACCATGCGTCTGTC
SELL	8.53817	8.55612	7.72924	6.0293	6.11495	6.04705	6.21159	6.11416	6.17846	6.18045	6.15437	6.06151	1.82588e-05	-2.21074	Homo sapiens selectin L (SELL), mRNA.	Leu-8; LSEL; LNHR; LAM1; LECAM1; hLHRc; TQ1; LAM-1; PLNHR; CD62L; LYAM1; Lyam-1	6402	ILMN_1724422	GACCATCCTATTTAACTGGCTTCAGCCTCCCCACCTTCTTCAGCCACCTC
CAMK2G	10.0302	10.7771	10.4171	8.17569	7.62266	8.79155	8.18186	8.73199	8.62329	8.41104	8.03298	8.40161	0.000393265	-2.21148	Homo sapiens calcium/calmodulin-dependent protein kinase II gamma (CAMK2G), transcript variant 4, mRNA.	CAMKG; CAMK-II; CAMK; MGC26678; FLJ16043	818	ILMN_1809695	TATGGCTGCTCCAGCCCCACTTCTTAGCATTCTTACTCCTCTTCTGGGGC
C7orf24	11.1285	11.3179	11.4807	9.70654	9.29467	8.28582	12.5183	12.3847	12.3682	6.41178	6.40319	6.38742	0.000315219	-2.21332	Homo sapiens gamma-glutamyl cyclotransferase (GGCT), mRNA.	FLJ11717; MGC3077; CRF21	79017	ILMN_2101526	GGGGATCTCCACGTTTGATCCGTTTTCAGCAGTGCTCTGAAGGAGTATCT
CCDC109B	11.7645	11.8489	11.7844	9.92788	9.9215	8.90103	11.7079	11.5708	11.9701	10.7817	10.2499	10.736	0.000178872	-2.21577	Homo sapiens coiled-coil domain containing 109B (CCDC109B), mRNA.	FLJ20647	55013	ILMN_1801766	GACCTTGCTAAGGCTAAAGAATCCCTGAAACAGGCGCGTCATTCTCTCTG
DLX5	12.3788	12.1517	12.196	9.8396	9.82435	10.412	10.8717	11.3501	10.3152	10.2589	10.5855	10.3721	0.000118942	-2.21686	Homo sapiens distal-less homeobox 5 (DLX5), mRNA.		1749	ILMN_1759598	GCGCTGGCCTCCGGGACACTCTATTAGATGGGCTGCTCTCTCTTACTCTC
CCDC34	10.176	10.8459	10.7054	8.13114	8.55225	8.39191	11.73	11.3594	11.8961	10.2634	10.4822	10.4259	2.50551e-05	-2.21735	Homo sapiens coiled-coil domain containing 34 (CCDC34), transcript variant 1, mRNA.	L15; NY-REN-41; RAMA3	91057	ILMN_1657547	GCGCTTACCAGAAAGCCGCCTGACACCATGGGAGGTGTGGTTTATTGGCA
FERMT1	9.31789	9.81992	9.79624	7.72258	8.23891	6.2932	9.72268	9.65868	9.57106	9.37338	9.46451	9.08126	0.00262675	-2.22646	Homo sapiens fermitin family homolog 1 (Drosophila) (FERMT1), mRNA.	URP1; UNC112A; C20orf42; FLJ23423; DTGCU2; KIND1; FLJ20116	55612	ILMN_1696585	GCCTCTCCTTAGAGGTGAATGTGAATGAAGCCTCCCAGGCACCCGCTGAA
ENPEP	8.9012	10.5666	9.97221	7.81194	7.77579	7.1681	7.23046	7.06158	7.08243	6.78284	6.81643	6.72886	0.00107369	-2.22807	Homo sapiens glutamyl aminopeptidase (aminopeptidase A) (ENPEP), mRNA.	APA; gp160; CD249	2028	ILMN_1675325	CTCCTCTGAAGCATTTGGTGGCCTAATTTACAAGCACGATGGAGAGAGCC
NXF1	12.0556	11.8634	12.0008	9.71238	9.83746	9.66989	9.41593	9.37763	9.52188	9.90537	9.20017	9.74203	5.29511e-06	-2.23334	Homo sapiens nuclear RNA export factor 1 (NXF1), transcript variant 1, mRNA.	MEX67; TAP; DKFZp667O0311	10482	ILMN_2358652	AAGTGGCATTCATGAAGTGATCGTAGTCATGCCTCAGAAGCAGTCCCCCC
C3orf59	10.7612	11.2468	11.0358	8.78695	8.67471	8.86399	8.72253	8.55012	8.71245	8.54792	8.60226	8.47012	8.92593e-07	-2.23939	Homo sapiens chromosome 3 open reading frame 59 (C3orf59), mRNA.		151963	ILMN_1700967	TTTGGTGTGGACTAATGGCAAGCTGGTGTTTAAGAGGTCAGGAGGCCTGC
CEP152	9.78783	9.43615	9.74624	7.11769	7.89199	7.20068	7.7087	7.45825	8.0857	6.8022	7.45581	7.57455	0.000171166	-2.25329	Homo sapiens centrosomal protein 152kDa (CEP152), mRNA.	KIAA0912	22995	ILMN_2199676	GGAGCCAGGAAAGATCAGTGTGAATTGTGGACACCCATCTCGTCATAAGG
PTTG3	10.4755	9.63226	9.98618	8.40198	8.26638	6.66201	11.7973	11.2515	11.5026	10.7595	11.0184	10.6628	0.00298864	-2.25453	Homo sapiens pituitary tumor-transforming 3 (pseudogene) (PTTG3P), non-coding RNA.	rcPTTG1	NA	ILMN_2049021	GCTTCGAGAGTTTTGACCTGCCTGAAGAGCACCAGATTGCACATCTCCCC
CSRP2	10.2589	10.4285	10.1973	8.02247	7.99164	8.07448	10.2973	10.0944	9.88599	9.12173	8.94395	8.50535	4.72915e-06	-2.26538	Homo sapiens cysteine and glycine-rich protein 2 (CSRP2), mRNA.	CRP2; LMO5; SmLIM	1466	ILMN_1660806	GAGCTGGAAAGCCCTGGCACAAAAACTGTTTCCGATGTGCAAAGTGTGGG
GSTA3	7.49526	9.60544	9.22585	6.30265	6.77766	6.43972	6.34398	6.20461	6.32542	6.34295	6.27873	6.20672	0.00371766	-2.26884	Homo sapiens glutathione S-transferase A3 (GSTA3), mRNA.	GSTA3-3; GTA3; MGC22232	2940	ILMN_1769083	CTCAAAGAAACCAAGAGACTGTTACCATGGCAGGGAAGCCCAAGCTTCAC
TRA2A	9.70237	10.7726	10.4583	7.6304	8.42549	8.04976	9.92913	10.0671	10.0387	9.64912	9.45152	9.71949	0.000155743	-2.27588	Homo sapiens transformer 2 alpha homolog (Drosophila) (TRA2A), mRNA.	HSU53209	29896	ILMN_1731043	GCGCACACACCAACACCAGGCATCTACATGGGCAGACCAACTCATAGTGG
PDZD2	9.4271	9.56848	9.36715	7.59058	7.53962	6.40249	6.88551	7.23639	6.71907	7.44797	7.92241	7.38616	0.000332898	-2.27668	Homo sapiens PDZ domain containing 2 (PDZD2), mRNA.	PIN1; PAPIN; KIAA0300; AIPC; PDZK3	23037	ILMN_1729095	CAGCCACTGCTACTACATCTTGCCAGAAGGTTTCCCTCGCCAACAAACAG
GCNT2	7.96567	8.33342	8.90369	6.02671	6.19464	6.14029	6.69666	6.5679	6.66816	6.6422	6.55809	6.57127	1.62505e-05	-2.28038	Homo sapiens glucosaminyl (N-acetyl) transferase 2, I-branching enzyme (GCNT2), transcript variant 1, mRNA.	GCNT5; AIGnT; bA421M1.1; IGNT; bA360O19.2; NAGCT1; CIGnT; BIGnT; ULG3; NACGT1; II	2651	ILMN_1666986	CTTTGGCACGGCCTACGTGGCTCTCACAAGGGACTTTGCTAACTTCGTCC
MAFB	8.22563	9.27585	9.06888	6.85674	6.47675	6.38742	6.85654	6.9173	6.58791	7.72808	7.92589	7.79637	8.95113e-05	-2.28315	Homo sapiens v-maf musculoaponeurotic fibrosarcoma oncogene homolog B (avian) (MAFB), mRNA.	KRML; MGC43127	9935	ILMN_1764709	TCCCATTTGAAATTGCTGGCGCTGCTGGCCGGATGCATTTTTGAGTTTGT
ADHFE1	9.29825	9.38117	9.3665	7.0633	6.70367	7.41705	7.24919	7.63141	6.8725	6.53448	7.16332	6.6115	7.46358e-05	-2.2873	Homo sapiens alcohol dehydrogenase, iron containing, 1 (ADHFE1), nuclear gene encoding mitochondrial protein, mRNA.	FLJ32430; HOT; ADH8; MGC48605; HMFT2263	137872	ILMN_1702858	CCAGGCTCGACTTCAGGGGTCAGTGTTCCTGTCCCAAACCCCACACAGAA
NASP	10.3152	10.6584	10.4078	8.39411	8.17093	7.94092	9.31987	8.79288	9.22462	9.22685	9.08434	9.2221	5.29511e-06	-2.29182	Homo sapiens nuclear autoantigenic sperm protein (histone-binding) (NASP), transcript variant 2, mRNA.	MGC20372; MGC2297; DKFZp547F162; PRO1999; FLJ35510; FLJ31599; MGC19722; FLB7527	4678	ILMN_2348975	GAAAGTAGCCAAGGGGACTGATGGTGGACACTCCAGATGTGGTTGGAAGC
FOS	14.9632	14.887	14.9632	12.3874	12.0328	13.5155	9.5328	10.0305	9.06605	8.78326	10.5174	8.89264	0.00787819	-2.29257	Homo sapiens v-fos FBJ murine osteosarcoma viral oncogene homolog (FOS), mRNA.	c-fos	2353	ILMN_1669523	CCCAGTGACACTTCAGAGAGCTGGTAGTTAGTAGCATGTTGAGCCAGGCC
PGAP1	8.41388	8.86746	9.12751	6.36914	6.47461	6.67655	7.19642	7.45535	7.00569	6.48248	6.97919	6.55203	2.50551e-05	-2.29618	Homo sapiens post-GPI attachment to proteins 1 (PGAP1), mRNA.	ISPD3024; Bst1; FLJ42774	80055	ILMN_2185665	CTCAACACATTGTTTTCCCATTTTACCTCCACTACCTACTCGCCAGACAA
TFRC	14.2429	14.2541	14.4671	11.9023	11.7273	12.4426	12.8303	12.695	12.688	13.7122	13.7748	13.8446	4.94472e-06	-2.29734	Homo sapiens transferrin receptor (p90, CD71) (TFRC), mRNA.	CD71; TFR; TFR1; TRFR	7037	ILMN_1674243	GCTCCTGGTCTTGAGATGTCTTCTCGTTAAGGAGTAGGGCCTTTTGGAGG
GPR177	8.58459	9.18494	9.76122	7.01543	6.51478	7.09308	10.3936	10.4117	9.94989	10.1691	9.65868	9.75946	0.000266555	-2.30248	Homo sapiens G protein-coupled receptor 177 (GPR177), transcript variant 2, mRNA.	FLJ23091; C1orf139; WLS; EVI; MGC131760; MRP; MGC14878	79971	ILMN_2399769	CGTTAGTCAGGTAACGGAAGGCCATTGGAAATGGGGCGGCGTCACAGTCC
NXF1	12.0086	12.045	12.1454	9.81175	9.76959	9.70953	9.31277	9.22259	9.37377	9.7456	9.23699	9.54255	7.04543e-07	-2.3027	Homo sapiens nuclear RNA export factor 1 (NXF1), transcript variant 2, mRNA.	MEX67; TAP; DKFZp667O0311	10482	ILMN_1705783	CCTTGGATATTACCGTCTGGTTGTCGTCTGTCATCTCCTCCTGTCTGGCC
TMEM125	8.13514	9.17541	8.57295	6.14506	6.32003	6.49853	8.21928	8.48251	8.41214	8.21757	8.44078	7.65357	0.000144097	-2.30663	Homo sapiens transmembrane protein 125 (TMEM125), mRNA.	MGC17299	128218	ILMN_1685709	TATGGGCTCTGCAATGAGACAGACCTGGAGGGGACTCTCCCGTTGAGCAC
TMEM150	9.82511	11.6865	11.1327	8.49118	7.87465	9.3496	8.73311	9.22326	8.88102	9.41805	8.6654	9.16637	0.00639515	-2.3096	Homo sapiens transmembrane protein 150A (TMEM150A), transcript variant 1, mRNA.	TM6P1; FLJ90024	129303	ILMN_2299612	CACTCTGCCCCTCACTTCCTTTAGGGCAAATAACACAGCAGAACCACGTG
PRR5	8.59705	8.64334	8.76575	6.37708	6.54682	6.14471	9.84245	9.80503	9.27629	9.42145	9.04641	8.9303	1.08627e-05	-2.31251	Homo sapiens proline rich 5 (renal) (PRR5), transcript variant 4, mRNA.	PP610; FLJ20185	55615	ILMN_2409754	GGTTGGAAATACCATCAGCCTTCCTTGCTCGGCCCAGGTCTGTTTCAGGC
DEGS1	11.9747	12.8357	12.6797	9.95998	9.9126	10.6687	8.80242	8.47716	9.31178	10.6963	11.1082	10.3404	0.000473577	-2.31628	Homo sapiens degenerative spermatocyte homolog 1, lipid desaturase (Drosophila) (DEGS1), transcript variant 1, mRNA.	MLD; MIG15; FADS7; DES1; DEGS; Des-1; MGC5079	8560	ILMN_1780058	CTTCTATATGGGACCCGAATTAGACACTGCTGAATCCTGTACAGCCTTAC
ACACA	10.3721	11.0362	10.9522	9.10631	8.62551	7.67914	10.884	11.117	10.6565	11.1223	11.2374	10.8036	0.000579688	-2.31653	Homo sapiens acetyl-Coenzyme A carboxylase alpha (ACACA), transcript variant 3, mRNA.	ACC; ACC1; ACAC; ACCA	31	ILMN_2331636	TTGACCAAGACCTGCTTGGACGGAGACCGCCATATTATCTGTTCTCTTCG
CCNL1	12.5338	12.6842	12.6316	10.7612	10.4464	9.68386	9.59828	9.60437	9.54071	8.62586	9.19349	8.94482	7.08188e-05	-2.31941	Homo sapiens cyclin L1 (CCNL1), mRNA.	ania-6a; PRO1073; BM-001	57018	ILMN_2094776	GCTCAGGACATGGCAGGCACAGGCGCTGACTTTCTCTTCCTTTGAGCCTG
EGFR	8.60064	9.84325	8.96473	7.08659	6.49999	6.82057	7.1362	7.01835	7.08941	7.68587	7.99277	7.19597	0.000348966	-2.33382	Homo sapiens epidermal growth factor receptor (erythroblastic leukemia viral (v-erb-b) oncogene homolog, avian) (EGFR), transcript variant 2, mRNA.	ERBB1; HER1; ERBB; mENA; PIG61	1956	ILMN_1696521	GTGGCATTTAGGGGTGACTCCTTCACACATACTCCTCCTCTGGATCCACA
ETV5	10.2729	11.4396	11.2405	8.75091	7.95255	9.24351	6.57725	6.95166	6.60212	6.2179	6.14267	6.26107	0.000817513	-2.33533	Homo sapiens ets variant gene 5 (ets-related molecule) (ETV5), mRNA.	ERM	2119	ILMN_1739222	GGGCATAGGACAGCGGCATCACGGTTGCATTCCCATTGGACTCATGCACC
APM-1	8.36752	9.28279	8.60289	6.49286	6.33347	6.41683	6.46451	6.2663	6.38327	6.8041	6.47307	6.67666	2.05214e-05	-2.33668	PREDICTED: Homo sapiens BTB/POZ-zinc finger protein-like (APM-1), mRNA.		201501	ILMN_1796737	GATTCAAGGGACAATCTTCCATAACTTCGGTCGCACGCCACATCCCGCCG
KLF6	12.0754	11.5324	12.7835	8.84079	9.77835	10.7362	9.89997	9.94394	9.62428	9.65615	9.88623	9.26626	0.00366121	-2.34531	Homo sapiens Kruppel-like factor 6 (KLF6), transcript variant 1, mRNA.	GBF; ST12; ZF9; CPBP; BCD1; DKFZp686N0199; PAC1; COPEB	1316	ILMN_1737406	GCGGACGCACACAGGAGAAAAGCCTTACAGATGCTCATGGGAAGGGTGTG
PHF17	9.94364	10.3479	10.2485	8.14188	7.42634	7.92976	10.356	10.405	10.0398	8.46468	8.40748	8.09219	1.74172e-05	-2.34733	Homo sapiens PHD finger protein 17 (PHF17), transcript variant S, mRNA.	KIAA1807; FLJ22479; JADE1	79960	ILMN_1736015	GCCTTTATGCCAGCCCGACACCTGCTGTAATTGGGGTGCATGAGCTATGG
BEX4	10.7671	11.7637	11.524	8.59815	8.77311	9.63308	11.4754	11.5227	11.1382	11.4111	11.4419	11.1274	0.000320886	-2.35016	Homo sapiens BEX family member 4 (BEX4), mRNA.	BEXL1; BEX4; FLJ10097	56271	ILMN_2351638	CAGCAGATGAGGCACTATATGCGCTTCCAAACTCCTGAACCTGACAACCA
	8.47206	9.37155	9.1258	6.79251	6.79947	6.32003	6.142	5.99116	6.16245	6.2716	6.13192	6.10162	2.91726e-05	-2.35247	BX100997 Soares placenta Nb2HP Homo sapiens cDNA clone IMAGp998M02217, mRNA sequence		NA	ILMN_1869934	CAGCCAACTCTAATTTGGAGACAGTGTGCATTGGTGAAGGACCTCGTCAG
SPTLC3	9.0506	9.91055	9.00248	6.38742	6.84059	7.67375	7.94547	8.68257	7.69168	6.79507	7.1009	6.85734	0.00115778	-2.35396	Homo sapiens serine palmitoyltransferase, long chain base subunit 3 (SPTLC3), mRNA.	FLJ11112; dJ718P11; C20orf38; SPTLC2L; dJ718P11.1; FLJ90790	55304	ILMN_2233454	CACTCCCCTCGCAGAAGCTCGGGCTCGGTTTTGTGTTTCAGCGGCACATA
DDIT3	10.7663	11.4535	11.8783	8.50198	8.24018	10.2929	8.55765	8.94078	8.16888	8.05635	8.2839	7.86567	0.00655445	-2.35435	Homo sapiens DNA-damage-inducible transcript 3 (DDIT3), mRNA.	MGC4154; CEBPZ; CHOP10; CHOP; GADD153	1649	ILMN_1676984	ACCAAGGGAGAACCAGGAAACGGAAACAGAGTGGTCATTCCCCAGCCCGG
C1orf63	9.55874	10.4569	9.49777	7.33999	7.50024	7.58763	8.04584	8.45	8.80962	8.21796	9.17541	8.6814	0.000355287	-2.36185	Homo sapiens chromosome 1 open reading frame 63 (C1orf63), transcript variant 1, mRNA.	RP3-465N24.4; NPD014; DJ465N24.2.1	57035	ILMN_1760556	GGGCCCAGATGTGGGTTTGCTCAGTATTAGTAGACAAGGTCTTTGTTCAG
CKS2	11.5246	11.7488	11.9023	10.1148	10.0929	7.87656	11.7536	11.8404	11.8297	11.4973	11.524	11.3669	0.00587637	-2.36381	Homo sapiens CDC28 protein kinase regulatory subunit 2 (CKS2), mRNA.	CKSHS2	1164	ILMN_1756326	TTTCTGCAGCGCGCCACGAGGATGGCCCACAAGCAGATCTACTACTCGGA
PVRL3	11.0783	10.6512	9.24372	7.45865	7.68207	8.73228	10.1345	10.2725	10.1345	9.23925	9.67793	9.89459	0.00407333	-2.36673	Homo sapiens poliovirus receptor-related 3 (PVRL3), mRNA.	PRR3; PPR3; DKFZP566B0846; CDw113; CD113; PVRR3; FLJ90624; nectin-3	25945	ILMN_2188521	CGGACGTTTCGTGGAGACTACTTTGCCAAGAACTACATTCCACCATCAGA
LAMB1	10.8116	10.9998	10.8052	8.59974	8.90933	7.9951	10.7894	10.8547	10.8156	9.8517	10.706	9.76087	0.000132332	-2.37081	Homo sapiens laminin, beta 1 (LAMB1), mRNA.	MGC142015; CLM	3912	ILMN_1658709	GAATGTGGAAGAACTTAAGCGGAAAGCTGCCCAAAACTCCGGGGAGGCAG
GAS1	10.144	10.8685	10.9871	8.68475	8.5109	7.69103	10.2672	10.6264	10.1569	9.09471	8.7966	9.04471	0.000206513	-2.37098	Homo sapiens growth arrest-specific 1 (GAS1), mRNA.		2619	ILMN_1772910	GCGGAGAATGTATATTGCCTCTGCTCCTATCAGGGTTGCTAAACCCTGGT
C20orf54	8.39503	8.76748	8.86866	6.23683	6.30735	6.37392	6.42408	6.38126	6.41207	6.41557	6.38528	6.29702	4.18746e-07	-2.37103	Homo sapiens chromosome 20 open reading frame 54 (C20orf54), mRNA.	bA371L19.1; MGC10698	113278	ILMN_1740923	AGGGACGTAGTACCCCACACACCCCTTCCTGTCATCCTTCCTGGCCCATA
C14orf147	10.3827	10.5268	10.6621	7.88514	7.89105	8.68029	10.8283	10.7494	9.64787	10.36	11.6529	10.103	0.00297957	-2.37172	Homo sapiens chromosome 14 open reading frame 147 (C14orf147), mRNA.	MGC24447	171546	ILMN_1699676	GGTGACCTATCCTGGCCCTCTACTCAGAAACCGGCAATTTGTCTTCACTC
ARRB1	8.84555	9.31386	8.88583	6.75304	6.57415	6.58964	9.05268	9.02798	8.7504	9.68989	9.24231	9.32613	3.72017e-06	-2.37614	Homo sapiens arrestin, beta 1 (ARRB1), transcript variant 2, mRNA.	ARB1; ARR1	408	ILMN_2325168	AAGTTCTGGCAGCTAAAAGATGACCGCGTTGAAGGCCACCTCCTTCTGGC
TSC22D1	14.1335	13.7155	14.4594	11.5789	11.5851	11.9997	11.2593	11.4825	10.5688	11.3321	12.0754	11.4797	0.000204271	-2.38152	Homo sapiens TSC22 domain family, member 1 (TSC22D1), transcript variant 2, mRNA.	TSC22; RP11-269C23.2; DKFZp686O19206; TGFB1I4; MGC17597	8848	ILMN_1787567	GGTGACAGGTAGCTGGGACCTAGGCTATCTTACCATGAAGGTTGTTTTGC
DEGS1	10.8419	11.5921	11.5227	8.3715	9.03374	9.38628	8.00793	7.41236	8.54018	9.30838	9.45998	9.05926	0.000550385	-2.38839	Homo sapiens degenerative spermatocyte homolog 1, lipid desaturase (Drosophila) (DEGS1), transcript variant 1, mRNA.	MLD; MIG15; FADS7; DES1; DEGS; Des-1; MGC5079	8560	ILMN_1667430	GCTCAGAAGCTCCCCTGGCACAATTTCAGAGTAAGAGCTCGGTGATACCA
GCNT2	8.5397	9.04675	8.70749	6.25597	6.48196	6.39028	7.63266	7.76025	7.67342	7.97538	7.99152	7.3732	7.74667e-06	-2.38857	Homo sapiens glucosaminyl (N-acetyl) transferase 2, I-branching enzyme (I blood group) (GCNT2), transcript variant 2, mRNA.	MGC163396; CCAT; GCNT5; bA421M1.1; IGNT; bA360O19.2; NAGCT1; ULG3; GCNT2C; NACGT1; II	2651	ILMN_1680390	AGAGCATAGTGTTTGGGCTAGTGGGTTTCTGACAGCCCATGGGAATGCCC
AIG1	8.83854	8.93711	8.8199	6.41697	6.37896	6.63135	7.76247	7.75945	7.44333	7.95697	8.13641	7.45175	5.09262e-06	-2.38943	Homo sapiens androgen-induced 1 (AIG1), mRNA.	FLJ10485; RP1-95L4.1; DKFZp686F03136; dJ95L4.1; AIG-1	51390	ILMN_1797974	CAAGTCTAAACGCAAGAGCTAGATTGAGCCGCCATTGAAGACTCCTTCCC
GJA1	10.326	11.2567	11.4238	8.52377	8.3595	8.95279	6.85858	7.07771	7.05913	8.22936	9.16961	7.85461	0.000861652	-2.39015	Homo sapiens gap junction protein, alpha 1, 43kDa (GJA1), mRNA.	GJAL; DFNB38; CX43; ODDD	2697	ILMN_1727087	GAGTTTAGCAGTCTTTTGGAGTGACCAGCAACTTTGATGTTTGCACTAAG
AGL	11.4784	11.9125	11.8678	8.74815	9.68656	9.64336	10.5286	10.3298	10.2804	9.54144	10.6078	10.0459	0.000272992	-2.39354	Homo sapiens amylo-1, 6-glucosidase, 4-alpha-glucanotransferase (AGL), transcript variant 5, mRNA.	GDE	178	ILMN_2371825	GTCTTGAACTACTGTGTCTAGTGGGCAAATGTCATTGTTACCTCTGTGTG
DUSP1	14.5532	14.4594	14.8243	11.5492	11.4797	13.6084	7.82998	8.19568	8.339	7.79022	7.44794	7.86062	0.00466326	-2.39988	Homo sapiens dual specificity phosphatase 1 (DUSP1), mRNA.	HVH1; MKP1; MKP-1; PTPN10; CL100	1843	ILMN_1781285	GCAGAAGAGAAAGGACTCAGTGTGTGATCCGGTTTCTTTTTGCTCGCCCC
CLN3	10.863	10.5337	10.5571	8.10896	7.31399	9.32891	9.7591	10.0505	9.87192	8.64474	8.14923	8.33051	0.0016833	-2.40063	Homo sapiens ceroid-lipofuscinosis, neuronal 3 (CLN3), transcript variant 2, mRNA.	BTS; MGC102840	1201	ILMN_2394381	AGAGGGACAGGTCAGACACCCAGGCCCACCCCAGAGACCCTCCATGAACT
RGL1	9.86983	10.2704	9.95779	7.86231	7.70544	7.32841	10.4419	10.643	9.67081	10.2291	9.46199	9.60982	0.000163234	-2.40063	Homo sapiens ral guanine nucleotide dissociation stimulator-like 1 (RGL1), mRNA.	RGL; KIAA0959	23179	ILMN_1654398	GTTTCCTGGTGGACAGCCGGGTAATGCTTTTAGCTGCTCGCATGCTTGTC
PDE4B	8.08286	8.67058	9.24372	6.41879	6.16931	6.20672	6.09671	6.29105	6.15099	6.11434	6.25077	6.15791	4.6462e-05	-2.40078	Homo sapiens phosphodiesterase 4B, cAMP-specific (phosphodiesterase E4 dunce homolog, Drosophila) (PDE4B), transcript variant a, mRNA.	MGC126529; DKFZp686F2182; DPDE4; PDE4B5; PDEIVB	5142	ILMN_2340259	TTCTTCTGAATGCTCCCGAACTACTGACTTTGAAGAGGTAGCCTCCTGCC
WBP5	13.2856	14.056	14.0654	10.529	11.6059	12.06	13.2228	12.889	12.9221	12.1437	13.0252	13.0033	0.00148144	-2.40401	Homo sapiens WW domain binding protein 5 (WBP5), transcript variant 2, mRNA.	DKFZp313K1940; TCEAL9	51186	ILMN_1679838	CAGGCGGTGGTCCCTGAGGCCCGTGGAAGGAGTCAAACTTGCGGGAATTT
BTG3	13.3795	13.7083	13.6827	11.5054	11.3796	10.6668	11.2139	11.57	11.2657	10.7471	11.3302	11.1046	4.29175e-05	-2.40622	Homo sapiens BTG family, member 3 (BTG3), mRNA.	TOB55; MGC8928; ANA; TOFA; TOB5	10950	ILMN_1707339	CAGTGACATGGGTACCTCCTCCTGGAATGCATTGTGACCGGAATCACTGG
SLC12A9	10.6011	11.8523	11.5851	9.30092	8.25511	9.24287	11.1359	11.5018	11.2775	11.6649	11.845	11.4051	0.000658988	-2.4132	Homo sapiens solute carrier family 12 (potassium/chloride transporters), member 9 (SLC12A9), mRNA.	FLJ46905; CIP1	56996	ILMN_1695962	CCAGGCCTCCTCTGTGACTCTGGGCTACCTCAGTTTCCCCATTTTGGCCA
RPPH1	10.6413	9.46364	10.081	7.65618	7.65317	7.63244	7.43546	7.39297	7.30457	8.04468	7.30243	7.34151	0.000136509	-2.41471	Homo sapiens ribonuclease P RNA component H1 (RPPH1), RNase P RNA.	H1RNA	NA	ILMN_1704056	TACCCCGCAGGGGACCTCATAACCCAATTCAGACTACTCTCCTCCGCCCA
KIAA1217	9.00068	9.82127	9.62764	6.98518	7.0366	7.17944	10.2064	10.2188	9.96925	8.90047	9.09105	8.81705	1.06749e-05	-2.41613	Homo sapiens KIAA1217 (KIAA1217), transcript variant 2, mRNA.	DKFZP761L0424; MGC31990; RP11-324E23.1; SKT	56243	ILMN_1706960	GCAAGTGTGGTGCCTTGGATGTGGCCTGTTGGCTCGCTTTCTTCTCTGTG
RALGPS1	8.59624	9.08568	8.84922	6.35677	6.28598	6.63516	7.29486	7.77705	7.30133	7.56477	7.89319	7.46444	8.7054e-06	-2.41774	Homo sapiens Ral GEF with PH domain and SH3 binding motif 1 (RALGPS1), mRNA.	KIAA0351; RALGPS1A; RP13-225O21.1; RALGEF2	9649	ILMN_1674135	CGTCTCACCCGCAGTAACCACTGAACGTCAATCAGCCCTCCATGGGGTTC
ADD3	9.52116	10.7557	10.1255	7.55597	7.48063	8.10178	9.63464	9.41722	9.19814	8.56498	9.79452	8.9048	0.000874596	-2.4213	Homo sapiens adducin 3 (gamma) (ADD3), transcript variant 3, mRNA.	ADDL	120	ILMN_1814526	TTACTTGCTTTGGCATAAAGAATGAGCCAATGAACCTCTGTGTCCTGTGG
KIAA0040	9.38662	9.13254	9.03254	6.77939	6.68508	6.82057	6.40503	6.30947	6.27626	6.30447	6.65298	6.2166	8.21517e-07	-2.42222	Homo sapiens KIAA0040 (KIAA0040), mRNA.		9674	ILMN_1797191	GCTGTCTCACCCTTGCTTGCAAAACAGATGGCCTTGGAGACCAGACTCCC
KCNN4	9.04961	9.61307	9.27295	6.95539	6.79089	6.92266	8.20816	7.12547	7.40508	8.17607	7.40519	7.41922	0.000203575	-2.42223	Homo sapiens potassium intermediate/small conductance calcium-activated channel, subfamily N, member 4 (KCNN4), mRNA.	hIKCa1; IK1; SK4; KCA4; KCa3.1; hSK4; IKCA1; hKCa4	3783	ILMN_1709937	TGGAGTGGGTTGGCTTGCTGATGGCTGCTGGAGGGGACGCTGGCTAAAGT
DUSP6	8.70705	9.05862	9.8216	6.58445	6.51726	7.21635	6.24952	6.62762	6.3626	6.48994	6.29013	6.16814	0.00014312	-2.42307	Homo sapiens dual specificity phosphatase 6 (DUSP6), transcript variant 2, mRNA.	MKP3; PYST1	1848	ILMN_2396020	GTTGTCGCAAAGGGGATAATCTGGGAAAGACACCAAATCATGGGCTCACT
BCAT2	9.34786	9.60544	9.64912	6.54426	6.91016	7.87484	10.1691	10.9897	10.0598	9.62148	10.2321	9.19896	0.00112186	-2.42438	Homo sapiens branched chain aminotransferase 2, mitochondrial (BCAT2), nuclear gene encoding mitochondrial protein, mRNA.	BCAM; BCT2	587	ILMN_1695110	GTAGCATCTCGTCACGCCAGCACTCGCCTCCCTACCAATGACTCACCTGA
PISD	9.75207	11.8653	11.8059	8.63675	9.12145	8.38407	8.9574	9.15283	8.98515	9.03595	8.98706	8.98577	0.00423231	-2.42699	Homo sapiens phosphatidylserine decarboxylase (PISD), mRNA.	DJ858B16; DKFZP566G2246; dJ858B16.2; PSSC	23761	ILMN_1793934	ATACAGACCTTTGCAGGACCTGATGAGTGACCCTTCTGGAGCTGGCCAGG
MCCC1	10.1705	10.1935	10.606	7.86062	7.6637	8.16355	10.6776	11.1678	10.5616	10.0216	10.7198	9.88933	6.65934e-05	-2.42737	Homo sapiens methylcrotonoyl-Coenzyme A carboxylase 1 (alpha) (MCCC1), nuclear gene encoding mitochondrial protein, mRNA.	DKFZp686B20267; FLJ25545; MCCA; MCC-B	56922	ILMN_1760174	CAGAGAAGGTGCTCAGGCCAACAGACACACTCCTTTAGTCGAGTTTGAGG
GPSM2	10.1784	11.028	10.5734	7.75259	8.52486	8.20868	10.0178	9.8683	9.54144	9.44677	10.1909	10.0986	0.000155102	-2.43126	Homo sapiens G-protein signalling modulator 2 (AGS3-like, C. elegans) (GPSM2), mRNA.	Pins; LGN	29899	ILMN_2139816	GCCAGGGCTTCGTCTAACACAAAACAGCCAGTCGGTACTTAGCCACCTGA
CPXM2	7.82067	9.75973	8.86659	6.40093	6.3626	6.33644	6.2674	6.2577	6.42838	6.54586	6.51033	6.32198	0.000867876	-2.44901	Homo sapiens carboxypeptidase X (M14 family), member 2 (CPXM2), mRNA.	UNQ676	119587	ILMN_1741688	CCAGAAGTGGGGTGGCCTGAAGCCCTCTCTCTGCTTGAGGTATTGCCCCT
MTUS1	8.70705	8.87291	8.86526	6.0916	6.48196	6.50694	8.49524	8.53189	8.09523	8.13222	9.38742	7.84939	0.000449787	-2.45491	Homo sapiens mitochondrial tumor suppressor 1 (MTUS1), nuclear gene encoding mitochondrial protein, transcript variant 1, mRNA.	MTSG1; MP44; DKFZp586D1519; ATIP; FLJ14295; KIAA1288; DKFZp686F20243	57509	ILMN_2346727	TTCCAGAGCCCCAGAGCCAGCTCATCTTCCAGGTGCTGAAACCACTTTCC
CEBPA	12.8917	12.1773	12.5562	9.38453	10.1199	10.7539	11.8041	12.1005	11.6876	12.4656	11.9812	12.1604	0.000307757	-2.45566	Homo sapiens CCAAT/enhancer binding protein (C/EBP), alpha (CEBPA), mRNA.	CEBP; C/EBP-alpha	1050	ILMN_1715715	GCCCCAGCAGTGCCTTGTGCAATGTGAATGTGCGCGTCTCTGCTAAACCA
FAM134B	9.06888	10.9296	10.7978	8.23831	8.40588	6.77787	8.31354	8.10563	8.25566	7.00075	7.04965	7.0941	0.00637424	-2.45806	Homo sapiens family with sequence similarity 134, member B (FAM134B), transcript variant 1, mRNA.	FLJ22155; FLJ20152; FLJ22179	54463	ILMN_2387952	GCCTCATGACTGTGTTTGATGTCCTTTATTGATACAAAGTGAGCCTGTGC
PRLR	9.14192	8.89504	8.96043	6.57489	6.50221	6.54439	6.57725	6.59932	6.32378	6.50444	6.65665	6.46707	1.80081e-07	-2.45863	Homo sapiens prolactin receptor (PRLR), mRNA.	hPRLrI	5618	ILMN_1669781	TCCCAGCTCCTTTCATGCTCCATTTTTAACCACTTGCCTCTTTCTCCAGC
RAB17	8.52524	9.69872	9.63378	6.86781	6.5093	7.10448	10.3943	10.698	10.3017	11.9113	12.7163	11.2002	0.00143104	-2.45872	Homo sapiens RAB17, member RAS oncogene family (RAB17), mRNA.	FLJ12538	64284	ILMN_2052373	GCCAGTTCCCTTCCATGGTCTCCCGGCTGGCAATGTGGTGAAGCTGAGTT
GSTA2	7.86231	9.47901	9.31247	6.29686	6.35749	6.61934	6.42783	6.25581	6.28413	6.32286	6.1831	6.50891	0.000568625	-2.46003	Homo sapiens glutathione S-transferase A2 (GSTA2), mRNA.	GTA2; MGC10525; GTH2; GST2; GSTA2-2	2939	ILMN_1655613	GGAGTCCATCCGGTGGCTCCTGGCTGCAGCTGGAGTAGAGTTTGAAGAGA
SORT1	10.4897	10.069	10.0797	7.3739	7.10372	8.76626	10.3253	10.4339	10.3048	10.6249	11.1588	10.6557	0.000781506	-2.46484	Homo sapiens sortilin 1 (SORT1), mRNA.	NT3; Gp95	6272	ILMN_1707077	GGTCCCCATGTGCCTGTTGTTCAGCCCTCTCTCTTGTTCCCTTTCTGAGC
SEMA3F	8.16691	9.7656	9.0919	6.66469	6.5839	6.37622	6.2577	6.16245	6.42714	6.25077	6.38355	6.35221	0.000284345	-2.46653	Homo sapiens sema domain, immunoglobulin domain (Ig), short basic domain, secreted, (semaphorin) 3F (SEMA3F), mRNA.	SEMAK; SEMA-IV; sema IV; SEMA4	6405	ILMN_1761540	GCAGGGCCACCCCACTCTACCTCCTTAGCTTTCCCTGTGCCACTTTGACT
E2F5	9.13392	9.29982	9.65988	6.52488	6.99106	7.15945	8.44987	9.37669	9.01253	7.5173	7.93339	7.31101	9.88686e-05	-2.47274	Homo sapiens E2F transcription factor 5, p130-binding (E2F5), transcript variant 1, mRNA.	E2F-5	1875	ILMN_1782551	CTTCTGACGTGTTTCCTCTCTTAAGGCTTTCTCCTACCCCGGCAGATGAC
PYCARD	8.17657	9.03154	9.56877	6.42464	6.2051	6.72603	6.23475	6.07779	6.17131	6.14692	6.26381	6.25942	0.000152628	-2.4737	Homo sapiens PYD and CARD domain containing (PYCARD), transcript variant 1, mRNA.	TMS1; MGC10332; ASC; CARD5	29108	ILMN_1698766	ACGTTGAGTGGCTGCTGGATGCTCTGTACGGGAAGGTCCTGACGGATGAG
C10orf10	10.3609	9.57147	9.39641	7.25047	6.93619	7.70225	8.4764	8.10424	7.70286	6.97423	7.22952	6.56338	0.000257056	-2.47995	Homo sapiens chromosome 10 open reading frame 10 (C10orf10), mRNA.	FIG; DEPP	11067	ILMN_1767556	TGGCAGCAAGAAGGTGAGGCATCAGGGAACGGGAATCAGGCTGGGACTGA
EGFR	12.1875	12.5958	12.3167	9.86551	9.24372	10.5493	9.74851	9.70065	9.36869	9.60544	10.606	9.16418	0.00106634	-2.48047	Homo sapiens epidermal growth factor receptor (erythroblastic leukemia viral (v-erb-b) oncogene homolog, avian) (EGFR), transcript variant 1, mRNA.	ERBB1; ERBB; mENA	1956	ILMN_1798975	TAGGAGCCCACCTTTTTTCCTAATCTGTGTGTGCCCTGTAACCTGACTGG
IDH1	12.5723	12.889	12.5618	10.4095	10.3284	9.81818	11.0514	11.2012	11.2348	11.2927	11.3222	11.1182	3.04879e-06	-2.48898	Homo sapiens isocitrate dehydrogenase 1 (NADP+), soluble (IDH1), mRNA.	PICD; IDH; IDP	3417	ILMN_2091347	CCTGTCCATGACCTTGGGCACAGGGAAGTTCTGGTGTCATAGATATCCCG
SIAH1	13.4022	13.7651	13.6013	10.9828	11.0678	11.2502	11.5576	11.6093	11.6293	10.8707	11.0924	11.0808	2.78526e-07	-2.48929	Homo sapiens seven in absentia homolog 1 (Drosophila) (SIAH1), transcript variant 2, mRNA.	Siah-1a; Siah-1; HUMSIAH; hSIAH1	6477	ILMN_1711627	GTTTTTGCGTGGGAGTGTGTGCCTGCGTGGGTGTGTGCGTGTTTGGGTTT
DHRS1	9.8825	10.8478	10.1721	7.26689	7.26303	8.88427	9.45866	9.81011	9.48187	9.70677	10.1125	9.5723	0.00165625	-2.49606	Homo sapiens dehydrogenase/reductase (SDR family) member 1 (DHRS1), mRNA.	FLJ25430; MGC20204	115817	ILMN_1807206	TATGAAGAGAAGCCCTCTGCTGTGTGTCCGTGGTGAGTTCTGGGGTGCGC
ARRB1	8.7438	8.98947	8.86966	6.35281	6.3626	6.38742	8.94935	8.62829	8.52922	9.46034	8.89081	8.9574	3.04879e-06	-2.50003	Homo sapiens arrestin, beta 1 (ARRB1), transcript variant 1, mRNA.	ARB1; ARR1	408	ILMN_1730620	TAAAAGATGACCGCGTTGAAGGCCACCTCCTTCTGGCTGGGAGGGGCAGA
STMN1	10.445	10.0638	10.3553	7.69905	7.49284	8.14212	11.2348	10.9083	11.5324	11.0142	10.8991	10.5461	1.90803e-05	-2.51004	Homo sapiens stathmin 1 (STMN1), transcript variant 1, mRNA.	SMN; PR22; PP17; OP18; LAP18; PP19; Lag	3925	ILMN_1657796	CCGCACGTTCTCTGCCCCGTTTCTTGCCCCAGTGTGGTTTGCATTGTCTC
KCNG1	8.88344	10.1732	9.96064	7.6235	6.928	6.93133	6.3459	6.49549	6.42714	6.36027	6.2544	6.18377	0.000211515	-2.5115	Homo sapiens potassium voltage-gated channel, subfamily G, member 1 (KCNG1), mRNA.	KCNG; KV6.1; MGC12878; K13; kH2	3755	ILMN_1673769	CCCGCCCACCCCAGCCCCTATGTGTGTTTCCCTCAATAAGGAGATGCCTT
KLF4	13.3088	12.7693	13.2995	10.7245	10.2852	10.8323	8.45377	8.35474	7.61053	7.05535	6.26381	6.90975	0.000135433	-2.51188	Homo sapiens Kruppel-like factor 4 (gut) (KLF4), mRNA.	GKLF; EZF	9314	ILMN_2137789	TGGTGCTTGGTGAGTCTTGGTTCTAAAGGTACCAAACAAGGAAGCCAAAG
EDG3	9.03703	10.2148	9.45295	7.54672	6.93485	6.68508	6.25393	6.3431	6.30796	6.09372	6.21903	6.26599	0.000131331	-2.51272	Homo sapiens sphingosine-1-phosphate receptor 3 (S1PR3), mRNA.	FLJ37523; S1PR3; EDG-3; MGC71696; S1P3; LPB3	1903	ILMN_1703531	CAGCCTTCATCCATTAACTCTACTAGGGAGCCCACAGCCACCATTTCCAC
SNAP91	8.55153	8.99122	8.26105	5.95846	6.17813	6.11121	5.9632	6.08436	6.21322	6.16228	6.14828	6.06888	3.1556e-06	-2.51867	Homo sapiens synaptosomal-associated protein, 91kDa homolog (mouse) (SNAP91), mRNA.	AP180; CALM; DKFZp781O0519; KIAA0656	9892	ILMN_1733648	AACCCAGTGCATGTACGCCCTCTGAGATGCAATAAACACCTTGAACAAAG
TBX3	10.1864	9.62659	9.58127	7.77777	7.37288	6.67921	7.47036	7.73001	7.52133	6.78497	6.86507	6.96201	6.17112e-05	-2.52148	Homo sapiens T-box 3 (TBX3), transcript variant 1, mRNA.	UMS; XHL; TBX3-ISO	6926	ILMN_1713449	CACCAAAATTGGGGAAGGAGTGCCACTTTCCAGCTCCACTTCAAATTCCT
	8.34995	9.14091	8.8256	6.21483	6.29411	6.23044	8.38917	8.59129	8.01034	9.97985	9.67243	9.8683	1.28989e-05	-2.52569	Homo sapiens mRNA; cDNA DKFZp762M127 (from clone DKFZp762M127)		NA	ILMN_1819608	CAGGAGTGAGGGATGGCTGGGAAGAATCTCCAGGTCTGTGGCCCTTGTGT
MANBA	10.2022	11.233	10.4866	8.4158	7.55203	8.36212	7.47103	7.5989	7.49624	8.49118	8.98803	8.21796	0.000224196	-2.5306	Homo sapiens mannosidase, beta A, lysosomal (MANBA), mRNA.	MANB1	4126	ILMN_1800733	CTGTGCCAGGACTGTGTTTTTAGCCCTTCACCTCTCAGCTTTAGCAGGAC
ADAMTS19	8.54778	10.2302	9.39758	6.72787	6.93322	6.92266	6.71029	6.57799	6.47461	6.61283	6.69357	6.6257	0.000294471	-2.5306	Homo sapiens ADAM metallopeptidase with thrombospondin type 1 motif, 19 (ADAMTS19), mRNA.		171019	ILMN_1656171	GAGTGAACTGCCTTGGAAGATAGTATGTCTCTTGGGAGCAAAGGGCAAAC
SLC28A2	9.04221	9.40999	7.81586	6.19299	6.22402	6.25455	6.10092	6.39127	6.16429	6.06923	6.25077	6.05962	0.000288651	-2.53216	Homo sapiens solute carrier family 28 (sodium-coupled nucleoside transporter), member 2 (SLC28A2), mRNA.	HsT17153; HCNT2; CNT2; SPNT1	9153	ILMN_1801886	CCCTGGGAAGATAAGGAGTTCAGTGCTATGGCCCTTACTAACTGCTGTGG
ST14	8.3635	8.7464	9.30857	6.23683	6.36711	6.20444	7.80289	7.14082	7.44061	8.46468	7.95054	7.96783	5.18164e-05	-2.5367	Homo sapiens suppression of tumorigenicity 14 (colon carcinoma, matriptase, epithin) (ST14), mRNA.	TADG-15; MTSP1; MT-SP1; PRSS14; MTSP-1; SNC19; HAI	6768	ILMN_1699887	CACCAGCGCCCCCAGAACATACACTGTGAACTCAATCTCCAGGGCTCCAA
CLDN10	9.72099	8.47682	9.18325	6.68158	6.67134	6.41683	6.32796	6.52049	6.32646	6.12798	6.19118	6.3296	5.44422e-05	-2.5371	Homo sapiens claudin 10 (CLDN10), transcript variant 2, mRNA.	CPETRL3; OSP-L	9071	ILMN_1721818	CAACGGGGCCACATCTGTCATGTCTTCTCGGACAAAGTATCATGGTGGAG
GLDN	10.3807	9.00473	8.67949	6.66184	6.71938	7.06339	6.71907	7.13134	6.41642	6.42838	6.84336	6.68508	0.000855227	-2.54011	Homo sapiens gliomedin (GLDN), mRNA.	CRG-L2; UNC-112; CRGL2; CLOM; FLJ23917; COLM	342035	ILMN_1704376	GATAGGGCTTTGCGTTTTCATCCAGATGCTGTGGCCCTGTGTTTCACAGC
HBZ	10.1297	8.37008	8.23009	6.32003	6.34855	6.43972	6.25157	6.13688	6.14319	6.04213	5.99898	6.3403	0.00122768	-2.54051	Homo sapiens hemoglobin, zeta (HBZ), mRNA.		3050	ILMN_1713458	GTCCTGGAGGTTCCCCAGCCCCACTTACCGCGTAATGCGCCAATAAACCA
LOC647859	9.17541	9.35876	9.57895	6.82842	7.13153	6.49643	8.0388	7.98375	8.37415	8.12674	8.04214	7.74077	6.50777e-06	-2.55225	PREDICTED: Homo sapiens similar to Occludin (LOC647859), mRNA.		647859	ILMN_1740571	GACTTTGGACCATAACCCCGGAAGCCAAACCTCTGTGAGCATCACAGTTT
ACPP	9.08003	8.74208	8.72224	6.36049	6.3626	6.16429	7.11554	7.44797	6.6484	7.41383	8.17957	7.39154	4.53834e-05	-2.55232	Homo sapiens acid phosphatase, prostate (ACPP), mRNA.	ACP3; ACP-3; PAP	55	ILMN_1758323	GAAAACCTAAGCAAACTTACAGGTCCTGCTGAAACTGCCCACTCTGCAAG
ATF3	14.1108	13.3537	13.8176	10.4905	10.7826	12.331	9.94056	10.0694	9.87111	9.21503	9.47255	9.06163	0.00121544	-2.55934	Homo sapiens activating transcription factor 3 (ATF3), transcript variant 4, mRNA.		467	ILMN_2374865	CTCCCAGCGTTAACACAAAATCCATGGGCAGTATGATGGCAGGTCCTCTG
CKS2	13.238	13.0287	13.2625	11.1511	11.4314	9.25351	12.629	12.6162	12.948	12.3874	12.2429	12.4426	0.00235671	-2.56442	Homo sapiens CDC28 protein kinase regulatory subunit 2 (CKS2), mRNA.	CKSHS2	1164	ILMN_2072296	CCAACAGAGTCTAGGCTGGGTTCATTACATGATTCATGAGCCAGAACCAC
HMGB2	11.175	10.966	11.166	8.92231	9.1789	7.49673	11.6409	11.1824	11.3926	11.4301	11.5031	11.4854	0.000486036	-2.5697	Homo sapiens high-mobility group box 2 (HMGB2), mRNA.	HMG2	3148	ILMN_1654268	GCAAAAGTGAAGCAGGAAAGAAGGGCCCTGGCAGGCCAACAGGCTCAAAG
TACC2	8.99107	9.95902	9.73039	6.81232	6.84546	7.29599	8.14326	7.75087	7.57931	8.16496	8.35868	7.95422	5.58095e-05	-2.57557	Homo sapiens transforming, acidic coiled-coil containing protein 2 (TACC2), transcript variant 2, mRNA.	AZU-1; ECTACC	10579	ILMN_2363165	AGATGTGCGCAGGAGTACCTGTCCCGGGTGAAGAAGGAGGAGCAGAGGTA
CNN3	12.1271	12.4391	12.6254	10.3988	10.706	8.31897	12.2368	12.5194	12.5993	12.0245	12.0463	11.7088	0.00421873	-2.58923	Homo sapiens calponin 3, acidic (CNN3), mRNA.		1266	ILMN_1782439	GTGGCCTGTGGACATTTAGGCCTGGGTGATGCATTTGCTCTTCCTGTTTG
SIAH2	10.0423	10.7142	10.6665	7.66918	7.50212	8.48055	7.53514	7.81919	7.4679	7.6616	7.80932	7.47036	6.27457e-05	-2.59039	Homo sapiens seven in absentia homolog 2 (Drosophila) (SIAH2), mRNA.	hSiah2	6478	ILMN_1801313	GTGGGAAAGGGTCCAGATTTTAAAGGTGCTTTAAGGTTGCCCTCTGCCGA
ERN1	10.6874	10.7817	11.5406	8.65499	8.22892	8.33226	8.2155	8.10937	8.11386	8.56548	8.3834	8.14815	1.67477e-05	-2.59783	Homo sapiens endoplasmic reticulum to nucleus signalling 1 (ERN1), transcript variant 2, mRNA.	MGC163279; IRE1; IRE1P; FLJ30999; MGC163277	2081	ILMN_1698404	ACTGACATGTGTGTGCCTGAGTGCCAGCCACCGTGTGAACTCTTTGGAGG
BEX1	8.59566	9.81514	9.90898	6.74547	6.32467	7.45383	10.3048	10.4488	10.5896	8.99754	8.4764	8.78247	0.000560373	-2.5986	Homo sapiens brain expressed, X-linked 1 (BEX1), mRNA.	HBEX2; HGR74-h; BEX2	55859	ILMN_1702637	GGGAGCTGCAGAGCTACGCAGCCTTCGGTGCAGTCGTCACTCGTGTCTCG
PLEKHF1	9.68279	10.5262	10.0678	7.53069	7.47465	7.42396	10.5845	10.6065	9.72045	10.7304	10.209	10.3953	7.08188e-05	-2.61581	Homo sapiens pleckstrin homology domain containing, family F (with FYVE domain) member 1 (PLEKHF1), mRNA.	APPD; ZFYVE15; PHAFIN1; MGC4090	79156	ILMN_1708041	GGACTCTGTCCTGTGTCACCTCTCTCCAGGTGTCCAGCTGTCTCATGCCT
GYLTL1B	8.5348	8.89504	9.10183	6.24509	6.20282	6.23252	7.33941	7.39663	7.37377	6.84928	6.54184	6.83294	8.21517e-07	-2.61708	Homo sapiens glycosyltransferase-like 1B (GYLTL1B), mRNA.	LARGE2; FLJ35207; PP5656	120071	ILMN_1697916	GAATTCCACCAGGACTTGTCCCGCCACCATGGGGCTGCTGCCCTCAAATA
RASD1	9.08459	8.97885	9.27958	6.54887	6.47675	6.4504	6.4591	6.37953	6.25597	6.32168	6.28813	6.38355	5.6803e-08	-2.62233	Homo sapiens RAS, dexamethasone-induced 1 (RASD1), mRNA.	MGC:26290; DEXRAS1; AGS1	51655	ILMN_1740426	GTCAGGACCCACGGGGCATTATCTTGTCTGTGATTCCGGGTTGCTGTGAC
EGR2	9.38075	9.07085	9.62188	6.92005	6.27966	7.00482	6.5371	6.62066	6.56645	6.21434	6.19693	6.37174	6.8808e-06	-2.62298	Homo sapiens early growth response 2 (Krox-20 homolog, Drosophila) (EGR2), mRNA.	KROX20; FLJ14547; DKFZp686J1957; CMT4E; CMT1D	1959	ILMN_1743199	GCATGCAATTGTGTTGGAAGTGTCCTTGGTCGCCTTGTGTGATGTAGACA
MARVELD3	8.40666	9.04797	9.49777	6.52914	6.31596	6.21532	8.99002	8.77525	9.47105	8.49269	7.8865	8.21626	8.67087e-05	-2.63066	Homo sapiens MARVEL domain containing 3 (MARVELD3), transcript variant 1, mRNA.	FLJ32280; MRVLDC3; MARVD3	91862	ILMN_1710644	CTGGAGGCTTTTTCATTTCTGCATTCCCTGACAGTGCTCCATAGAGTAGG
BCL2	8.86044	9.57727	9.5563	6.56507	6.3626	7.16405	6.48781	6.32646	6.42714	7.14082	7.01543	7.58429	4.29175e-05	-2.6341	Homo sapiens B-cell CLL/lymphoma 2 (BCL2), nuclear gene encoding mitochondrial protein, transcript variant alpha, mRNA.	Bcl-2	596	ILMN_2246956	CATGCACCTAAACCTTTTGGAAAATCTGCCGTGGGCCCTCCAGATAGCTC
BTBD3	9.95626	10.7232	10.2511	7.43979	8.12273	7.45383	8.40666	8.53353	8.84536	9.3465	9.70969	9.3245	3.11799e-05	-2.63808	Homo sapiens BTB (POZ) domain containing 3 (BTBD3), transcript variant 1, mRNA.	dJ742J24.1; KIAA0952; MGC130039; MGC130038	22903	ILMN_1713964	GTTGAGGTGGGTGTGATAGTCTTCAGGTGCAGTGCGTTCATTCACTAACG
EVL	11.4878	11.7452	11.7155	9.05343	8.28805	9.68292	11.8287	12.4622	11.9534	11.6375	12.4474	11.414	0.000445997	-2.64136	Homo sapiens Enah/Vasp-like (EVL), mRNA.	RNB6	51466	ILMN_1730622	CAGCTCCGTCCCCAGCGCTCATGGTGTTGAAACTGTCTGTCATGCACCAC
SPIRE2	10.1635	9.39328	9.44508	6.85505	6.93322	7.2882	7.42414	7.64001	7.03837	7.24463	7.29127	6.73892	3.84363e-05	-2.64179	Homo sapiens spire homolog 2 (Drosophila) (SPIRE2), mRNA.	MGC117166; Spir-2	84501	ILMN_1703284	ACATGTGTCCTGCCTCTCCTGGCCCTACCACATTCTGGTGCTGTCCTCAC
CMYA5	10.0664	9.95041	9.43552	6.94715	7.25652	7.30873	7.52625	7.5385	7.19037	6.86213	7.12723	6.84938	4.32218e-06	-2.64664	Homo sapiens cardiomyopathy associated 5 (CMYA5), mRNA.	DTNBP2; SPRYD2; DKFZp451G182; TRIM76; DKFZp451G223; C5orf10	202333	ILMN_1805765	GGAAATCCTCTGATGGACAGGTCAGAGTGAAGGAAGGTTGTGCTGGTAAG
BTG2	11.9089	11.2657	12.0798	9.29566	9.33564	8.67471	10.4577	10.2148	10.0474	8.44804	8.43072	7.95681	4.29818e-05	-2.64946	Homo sapiens BTG family, member 2 (BTG2), mRNA.	PC3; TIS21; MGC126064; MGC126063	7832	ILMN_1770085	CCAAACACTCTCCCTACCCATTCCTGCCAGCTCTGCCTCCTTTTCAACTC
SGCE	11.5553	11.9661	11.561	8.67195	8.58448	9.84541	9.43153	9.76425	9.60073	9.49376	9.91905	9.67324	0.000124787	-2.66019	Homo sapiens sarcoglycan, epsilon (SGCE), transcript variant 3, mRNA.	ESG; DYT11	8910	ILMN_1674620	GAGATAGCATGGCCCCTGTCAACGCTTCCTGTGTTCCACCCTGTGACTGG
BEX2	10.8171	10.8606	11.3083	8.12965	7.50752	9.35876	11.5633	11.288	11.7273	11.5643	10.9924	11.287	0.000740714	-2.66338	Homo sapiens brain expressed X-linked 2 (BEX2), mRNA.	BEX1; DJ79P11.1	84707	ILMN_2181892	AGGGAGACCCCTGCTTCCTAAACTTACACATTTGTGGTGTACCTTTGTCG
FAM46C	9.1794	9.15755	9.71576	6.89604	6.53313	6.57762	6.39127	6.85734	6.75004	6.72975	6.84657	6.77371	3.44942e-06	-2.68198	Homo sapiens family with sequence similarity 46, member C (FAM46C), mRNA.	FLJ20202	54855	ILMN_1713266	GTGCCTAGGAGGTCTGGGGATTCCTCTTTCGTGGTGGTCACTAACCTTAC
FAM53C	11.3179	12.1803	12.0657	9.52654	9.03789	8.94661	9.97032	9.88982	9.69317	10.48	10.4853	10.3185	1.78174e-05	-2.68428	Homo sapiens family with sequence similarity 53, member C (FAM53C), mRNA.	C5orf6	51307	ILMN_1744508	GCCCTTCACTCCCACCTGCTGCCAAAGTCCCTGTGCTAATGGGATTACAA
TPK1	10.7582	11.2374	11.1269	8.64206	8.44208	7.96812	9.12208	8.70388	8.88136	8.30927	8.01237	8.72583	1.91649e-05	-2.69007	Homo sapiens thiamin pyrophosphokinase 1 (TPK1), transcript variant 2, mRNA.	PP20; HTPK1	27010	ILMN_1804629	TGAAAGGAGCAGTGGCCCGCGTGATTGTGGCATTTAAGGAGCAGTGGCCC
PDCD4	9.16495	9.86078	9.74946	6.34855	6.64617	7.68421	6.99351	6.80967	6.55853	6.83501	7.95434	6.93629	0.000621303	-2.69876	Homo sapiens programmed cell death 4 (neoplastic transformation inhibitor) (PDCD4), transcript variant 2, mRNA.	MGC33046; MGC33047; H731	27250	ILMN_1768004	CCTCTTTTACATAGCCTAATAACTCAGCAAGGCCTCAACGTCTGTGCTAA
MEX3B	9.33618	9.99794	10.5268	6.96008	7.20975	7.55249	6.59137	6.50221	6.58122	6.96012	6.63814	6.95473	4.78638e-05	-2.71288	Homo sapiens mex-3 homolog B (C. elegans) (MEX3B), mRNA.	RNF195; DKFZp434J0617; MGC117199; MEX-3B; RKHD3	84206	ILMN_1658989	GAATGTTCGTGGAAGGGCCAGGAGTTCCTGTGAAACCAGGATACTGCAGC
TM7SF2	8.69855	9.98932	9.7857	6.62247	6.30265	7.38527	8.15963	8.48577	7.43951	8.89403	9.80833	8.04094	0.00332773	-2.72106	Homo sapiens transmembrane 7 superfamily member 2 (TM7SF2), mRNA.	ANG1; DHCR14A	7108	ILMN_1690040	TGTCACACCTGCTGCCCTACTTCTACCTCCTCTACTTCACCGCGCTGCTG
NR2F2	10.7106	10.3005	9.85356	7.9969	7.29441	7.39408	8.12334	8.47249	8.11585	7.95273	8.28211	7.5176	5.79762e-05	-2.72645	Homo sapiens nuclear receptor subfamily 2, group F, member 2 (NR2F2), mRNA.	COUP-TFII; TFCOUP2; MGC117452; COUPTFB; SVP40; ARP1	7026	ILMN_2094360	CTGTGGAATTTATTGGCAGCCAAGGAATGTGTCCAAGACACATGCTGAGG
PPP2R2B	9.24215	9.90249	10.2098	7.06545	7.12834	6.97565	6.76937	6.74483	6.75207	7.03579	6.74892	7.08311	8.55851e-06	-2.72835	Homo sapiens protein phosphatase 2 (formerly 2A), regulatory subunit B, beta isoform (PPP2R2B), transcript variant 4, mRNA.	PR2AB-BETA; PR52B; PR2APR55-BETA; PR2AB55-BETA; MGC24888; PR55-BETA; PP2A-PR55B; SCA12	5521	ILMN_1660732	GCCCAGTTTTCTCTGGTGGGTCCAGTGTTTTGTTCCTAGGTGTCTGCTGC
CNKSR3	8.26114	10.032	9.21066	6.63409	6.50707	6.17098	7.17314	7.23462	7.28074	6.23012	6.16446	6.21952	0.000283098	-2.73054	Homo sapiens CNKSR family member 3 (CNKSR3), mRNA.	MAGI1; RP11-486M3.1; FLJ31349	154043	ILMN_1748844	TGCATTTTGACCTGTTCAGTGTCTGTCTTCCAGCACGGTGTGTACACTTC
SIAH1	12.1415	12.5068	12.5641	9.81493	9.39738	9.8024	10.1055	9.98526	9.96193	9.66328	9.35746	9.4632	1.08573e-06	-2.73255	Homo sapiens seven in absentia homolog 1 (Drosophila) (SIAH1), transcript variant 2, mRNA.	Siah-1a; Siah-1; HUMSIAH; hSIAH1	6477	ILMN_2380566	GGTGCTCTCTTTCTGTCTTCTACAGATGAGTCACACCTTTGAGCTTAATC
AZIN1	7.99921	9.5423	9.4257	6.12351	6.3897	6.25251	7.70651	7.73762	7.92362	7.62423	7.77027	7.82526	0.000215532	-2.73383	Homo sapiens antizyme inhibitor 1 (AZIN1), transcript variant 1, mRNA.	ODC1L; OAZIN; OAZI; MGC3832; MGC691	51582	ILMN_1704550	CCAAGACTCATATTCATCCAGCTTGGTGTCAAGTGGGCTGTTGCTGCCAG
AK3	10.9171	11.8479	11.5842	8.45831	8.26096	9.40867	10.3947	10.4132	10.3	6.1768	6.26973	6.18921	9.70657e-05	-2.7404	Homo sapiens adenylate kinase 3 (AK3), nuclear gene encoding mitochondrial protein, mRNA.	AKL3L1; AK6; AKL3L; AK3L1; FIX	50808	ILMN_1778173	GTGGCTATTACTTTGTTCTTGGTCCTTCACAGGGCCTGCTCCATCCCACC
PDK4	9.12657	9.10423	9.69711	6.48222	6.77542	6.44261	6.21612	6.26115	6.25597	6.19823	6.12798	6.15976	1.26791e-06	-2.74255	Homo sapiens pyruvate dehydrogenase kinase, isozyme 4 (PDK4), mRNA.	FLJ40832	5166	ILMN_1684982	CAGAAGTCCTAGACAGTGACATTTCTTAATGGTGGGAGTCCAGCTCATGC
PTTG1	10.9654	10.2194	10.7589	8.16408	8.71361	6.82683	12.3167	11.9302	12.3927	11.4741	11.4998	11.4658	0.000717318	-2.74637	Homo sapiens pituitary tumor-transforming 1 (PTTG1), mRNA.	PTTG; MGC126883; HPTTG; SECURIN; MGC138276; EAP1; TUTR1	9232	ILMN_1753196	GGTTGCTAAGGATGGGCTGAAGCTGGGGTCTGGACCTTCAATCAAAGCCT
CDK2	12.7044	12.5409	12.6551	10.0885	10.1315	9.4317	12.4974	12.5934	12.5036	11.9619	12.2605	12.196	2.66023e-06	-2.74953	Homo sapiens cyclin-dependent kinase 2 (CDK2), transcript variant 1, mRNA.	p33(CDK2)	1017	ILMN_1665559	GGATCCCTGATCCCATTTTCCTCTGACGTCCACCTCCTACCCCATAGGAG
CSF3R	8.26076	9.41805	9.58625	6.35281	6.19856	6.45326	7.04122	8.09944	6.85585	6.4452	6.87432	6.52811	0.000509997	-2.75347	Homo sapiens colony stimulating factor 3 receptor (granulocyte) (CSF3R), transcript variant 1, mRNA.	GCSFR; CD114	1441	ILMN_2323172	AAGCTCACAGTGCTGGAGGAGGATGAAAAGAAGCCGGTGCCCTGGGAGTC
RGS2	13.6918	13.4465	13.9639	11.4825	11.7637	9.56425	7.80699	7.6354	7.24476	7.15983	7.18345	7.09712	0.0018935	-2.76391	Homo sapiens regulator of G-protein signalling 2, 24kDa (RGS2), mRNA.	G0S8	5997	ILMN_2197365	CTGCAGTGTCCGTTATGAGTGCCAAAAATCTGTCTTGAAGGCAGCTACAC
REEP6	8.93159	9.84044	9.77009	6.57102	6.39853	7.26479	8.36515	8.80225	7.95749	8.96685	7.89617	7.8346	0.000508442	-2.76926	Homo sapiens receptor accessory protein 6 (REEP6), mRNA.	FLJ25383; DP1L1; C19orf32; TB2L1	92840	ILMN_1697460	AGTGCCCGAGCTGGTCCCCTGCCATTCCGGGACCTCTCTGGAGTACACTT
PRSS12	8.96581	9.08568	9.64239	6.55279	6.55941	6.26817	6.81648	7.43577	7.01	6.31702	6.40869	6.32796	5.9152e-06	-2.77117	Homo sapiens protease, serine, 12 (neurotrypsin, motopsin) (PRSS12), mRNA.	MRT1; BSSP-3; BSSP3; MOTOPSIN; MGC12722	8492	ILMN_1672720	CCTCCTGGGGGTATGGCTGTGGAGTCAAGGATTCTCCTGGTGTTTATACC
CCND3	11.5553	13.105	13.1128	10.1433	9.56505	9.74661	13.0691	12.7987	12.9118	13.7421	12.629	13.7083	0.00102544	-2.77268	Homo sapiens cyclin D3 (CCND3), mRNA.		896	ILMN_1668721	GCCCTGTTGACACAGGTCTTTCCTAAGGCTGCAAGGTTTAGGCTGGTGGC
MOSC1	11.3543	11.7431	11.3729	8.91278	8.59675	8.63411	10.3491	10.497	10.8926	10.7028	10.461	10.9233	3.2896e-06	-2.77555	Homo sapiens MOCO sulphurase C-terminal domain containing 1 (MOSC1), mRNA.	FLJ22390; RP11-295M18.1	64757	ILMN_1799106	GGACCCCTGGATCCTTGCCATTCCCCTCAGCTAATGACGGAGTGCTCCTT
TMEM155	8.38917	10.1468	8.93732	6.2245	6.48913	6.41683	6.55947	6.59149	6.5981	6.25581	6.29365	6.43792	0.000241121	-2.78096	Homo sapiens transmembrane protein 155 (TMEM155), mRNA.	FLJ30834	132332	ILMN_1809947	GGGAGAGGTGTGGGTCAGTCATGGGCTTGGTATCCCCTGGTCTTCACTAT
SLC19A1	8.69019	10.416	10.2891	6.461	6.84917	7.72112	8.44259	8.11585	8.06496	8.32662	7.25711	8.10852	0.00222584	-2.78801	Homo sapiens solute carrier family 19 (folate transporter), member 1 (SLC19A1), mRNA.	RFC1; CHMD; FOLT; IFC1; REFC	6573	ILMN_1698996	AAGCCATCTCAGGTTGGCGGCAGACACATTGTCATCAGAGGGGAGCAGCG
LOC649970	11.2775	12.208	11.7338	9.35225	8.91302	8.57357	11.1349	11.0643	10.5205	11.7862	11.4468	12.1333	7.89876e-05	-2.7935	PREDICTED: Homo sapiens similar to creatine kinase, mitochondrial 1B precursor (LOC649970), mRNA.		649970	ILMN_1715476	CGCATCCCCTGCCTCCATCCTAGTAAAGACTCCTTGCTATGCTGCAGCTG
FOXC1	10.8651	12.0021	12.0556	9.34716	8.87932	8.31387	8.38963	7.80685	8.93711	8.92912	8.33144	9.36573	0.000969433	-2.79413	Homo sapiens forkhead box C1 (FOXC1), mRNA.	FREAC3; FKHL7; IHG1; ARA; IRID1; IGDA	2296	ILMN_1738401	CTTCCAGCCAGTCTCTGTACCGCACGTCCGGAGCTTTCGTCTACGACTGT
ADD3	7.70524	10.429	9.47885	6.08561	6.3897	6.74966	9.29712	9.1258	9.24488	8.515	9.8987	9.21573	0.00676471	-2.79604	Homo sapiens adducin 3 (gamma) (ADD3), transcript variant 3, mRNA.	ADDL	120	ILMN_2311278	GTGAATGTGCCTGAGGAGTCTCGGAACGGAGAAACCAGTCCCCGAACCAA
RHOBTB1	9.2599	9.23932	8.82294	6.56338	6.17564	6.18235	6.14642	5.97413	6.08419	6.07957	6.00611	6.57265	3.26613e-06	-2.80027	Homo sapiens Rho-related BTB domain containing 1 (RHOBTB1), transcript variant 2, mRNA.	MGC33059; KIAA0740; MGC33841	9886	ILMN_2376502	CTGGCAGTGGAAACACCAGATAGAAGATCTTAGGAGAGGCCCAGAAATGC
HSD17B1	11.3687	11.4954	11.0209	8.73914	8.87014	7.86666	9.58039	9.15704	9.75661	7.65759	6.65665	7.74655	0.000213659	-2.80302	Homo sapiens hydroxysteroid (17-beta) dehydrogenase 1 (HSD17B1), mRNA.	EDHB17; HSD17; EDH17B2; MGC138140	3292	ILMN_1773623	GCTGTGGGTGGCTAATTAAGATAGATCGCGTTAGCCAGTTTTACCAGCGC
RASL11B	12.7163	12.5983	12.8613	9.76877	9.93223	10.0307	12.081	12.4441	11.345	6.48035	7.48986	6.29243	0.000165124	-2.81473	Homo sapiens RAS-like, family 11, member B (RASL11B), mRNA.	MGC2827; MGC4499	65997	ILMN_2148469	GGCAATGACGTTGGGTTGCTTCCTAGGCCTGGCTGAGTTGTGCCTAAGGG
CD24	9.81672	10.8873	10.9163	8.36894	8.03496	6.76274	9.91762	9.58366	10.0498	7.24848	7.37585	6.90206	0.000749545	-2.81789	Homo sapiens CD24 molecule (CD24), mRNA.	CD24A	934	ILMN_1805519	CTGCTGCTGGCACTGCTCCTACCCACGCAGATTTATTCCAGTGAAACAAC
RP2	9.45684	10.6614	10.9059	6.84024	7.96598	7.76106	10.331	9.93461	9.93244	10.1725	10.0094	10.7919	0.00066153	-2.81898	Homo sapiens retinitis pigmentosa 2 (X-linked recessive) (RP2), mRNA.	KIAA0215; TBCCD2	6102	ILMN_1659255	TTGAGCGCTCACCCTGTGCGTGGCCTTGTGCTAACCATTAGCACTGCATC
HS6ST2	8.71925	9.45423	9.55441	6.30668	6.4508	6.51002	6.36084	6.35104	6.43697	6.10407	6.34531	6.3403	4.03478e-06	-2.82013	Homo sapiens heparan sulfate 6-O-sulfotransferase 2 (HS6ST2), transcript variant S, mRNA.	MGC130022; MGC130023	90161	ILMN_1739429	CTGATAGGTATTGTTGGAAAGCAGGATGAAGCCTGAGCCAGTGGAAAAGC
GRAMD2	11.2468	12.0967	12.3847	9.0278	9.20473	9.01961	11.1007	11.3906	10.7345	10.4371	11.026	10.5742	6.0501e-05	-2.82536	Homo sapiens GRAM domain containing 2 (GRAMD2), mRNA.		196996	ILMN_1661443	CTGAGCCTTGCTTGGTTGTCAGAGGCCATGAGAGGTGCCAGTTATAGGTG
FLJ12684	11.5921	11.6601	11.8041	8.58039	8.63348	9.3577	6.23475	5.9342	6.07565	6.15656	6.1606	6.11833	3.44843e-06	-2.82825	Homo sapiens hypothetical protein FLJ12684 (FLJ12684), mRNA. XR_001254		79584	ILMN_2072622	AGCAGGTCTTACCGAGAATTCAGCTGCCAAAACCCTCCTCTGAGTGTTCC
NGFRAP1	10.1659	10.7292	10.9023	7.17567	7.25346	8.8807	11.5513	11.2491	11.4238	9.71388	9.64037	9.42935	0.000543837	-2.8292	Homo sapiens nerve growth factor receptor (TNFRSF16) associated protein 1 (NGFRAP1), transcript variant 1, mRNA.	HGR74; NADE; Bex; BEX3; DXS6984E	27018	ILMN_1729208	CAGGAAATCGACGGGGACAGGCTCGCCGACTTGCCCCTAATTTTCGATGG
EPB41L3	12.1256	12.1202	11.9661	8.78589	9.5771	9.35137	10.9298	10.3562	10.1055	11.1144	10.6588	11.3269	3.29601e-05	-2.83254	Homo sapiens erythrocyte membrane protein band 4.1-like 3 (EPB41L3), mRNA.	DAL-1; KIAA0987; 4.1B; FLJ37633; DAL1	23136	ILMN_2109197	GCTGTCTAGGTCCGTCCGGTGTGTCAGATTTTCCTCAGATTAGATGTGCC
	8.8017	9.81696	9.77427	6.67569	6.70645	6.51229	8.71345	8.96786	8.31461	8.09174	8.45884	7.66993	7.39435e-05	-2.83284	Homo sapiens cDNA clone IMAGE:3079901		NA	ILMN_1898723	GTAGGCCCCCAAAGTGCCGTCTTTCCCTAGCATTTTACTCAATGTTTGCC
CLN3	11.4068	11.0625	11.012	7.99477	7.33796	9.63052	10.4686	10.7744	10.4299	9.94972	9.88933	9.8877	0.00127972	-2.83934	Homo sapiens ceroid-lipofuscinosis, neuronal 3 (CLN3), transcript variant 1, mRNA.	MGC102840; BTS	1201	ILMN_1669281	GGGCTCCTGGCTTTGCCTCTGCATGACTTCCTCTGCCAGCTCTCCTGATA
HSPA1B	14.4102	13.8757	13.2715	11.3501	12.0481	9.63708	11.1745	11.8052	11.9641	11.4568	11.6115	12.2716	0.00439556	-2.84068	Homo sapiens heat shock 70kDa protein 1B (HSPA1B), mRNA.	HSP70-2; HSPA1A	3304	ILMN_1660436	GAGGTGGACTGTTGGGACTCAAGGACTTTGCTGCTGTTTTCCTATGTCAT
STEAP3	9.32257	9.9215	9.9123	7.09708	6.93322	6.59823	8.11761	8.07368	8.25751	8.33199	7.52252	8.02035	1.42005e-05	-2.84261	Homo sapiens STEAP family member 3 (STEAP3), transcript variant 2, mRNA.	STMP3; dudlin-2; TSAP6	55240	ILMN_2383349	CTGGCAGCAGCATCCCGAGAGCACATCATCTCCACAGCCTGGTAAATTCC
USP13	9.5405	9.24847	9.2239	6.56507	6.48648	6.39284	7.83786	7.47915	7.73091	8.68747	9.20586	8.31879	5.38894e-06	-2.85616	Homo sapiens ubiquitin specific peptidase 13 (isopeptidase T-3) (USP13), mRNA.	ISOT3; IsoT-3	8975	ILMN_1708059	GGCCAAGCCCGAAGGACCTAGAGTCAAGGATGGATCTGGAACATATGAGC
ODZ3	12.0884	12.7719	12.3778	8.93391	9.33018	10.4041	11.1715	11.4551	11.4393	10.9296	10.945	10.7277	0.000133344	-2.85662	Homo sapiens odz, odd Oz/ten-m homolog 3 (Drosophila) (ODZ3), mRNA.	FLJ10886; FLJ10474; KIAA1455; Ten-m3	55714	ILMN_2336094	GGCCTCGACCTGTTGCGCTGGGCCGTCTGTTCCTTCTAGGCACTGTATTT
HOOK1	9.4458	9.31698	9.52463	6.37089	6.26989	7.05825	6.42004	6.35104	6.38025	8.64474	9.75207	9.57303	5.18164e-05	-2.86279	Homo sapiens hook homolog 1 (Drosophila) (HOOK1), mRNA.	MGC10642; HK1	51361	ILMN_1741406	TCCAGAAACTGGGGATGGAATCTAGACTTGTGAGCGGCGGTGGTGCCTGC
SPRY2	10.1357	10.4182	10.6237	8.031	7.38325	7.13913	7.65252	8.37465	7.55976	8.03796	8.26168	7.91844	3.73763e-05	-2.87476	Homo sapiens sprouty homolog 2 (Drosophila) (SPRY2), mRNA.	hSPRY2; MGC23039	10253	ILMN_2089329	GCCCCTTTTATGAGGATGTGATAGTTGCTGCAAATGAGGGGTTACAGATG
FUT4	10.2863	10.1523	9.79057	7.38057	7.3106	6.9037	8.39869	8.63326	8.94548	7.67733	7.92809	7.98913	3.44942e-06	-2.87811	Homo sapiens fucosyltransferase 4 (alpha (1,3) fucosyltransferase, myeloid-specific) (FUT4), mRNA.	FUC-TIV; FCT3A; ELFT; CD15	2526	ILMN_1792072	GGGACCTCCTAGTTCCACGTGCTATCATTCTACTAACTGGCACCCTAAGG
EPN3	8.87913	9.5057	9.45295	6.39127	6.64084	6.15082	7.10734	7.24875	6.86822	6.83095	6.51192	6.58742	3.72017e-06	-2.88495	Homo sapiens epsin 3 (EPN3), mRNA.	FLJ20778; MGC129899	55040	ILMN_1726893	TTATCACACATGGGCACTGGGGTTGGGCTAACAGCAAGAGACAATAGGCC
HBA2	9.64416	11.4619	9.3423	7.66918	7.13822	6.96022	6.28967	6.32003	6.09776	6.40503	6.13381	6.09986	0.00118136	-2.89359	Homo sapiens hemoglobin, alpha 2 (HBA2), mRNA.	HBA1	3040	ILMN_2127842	CCTCCTTGCACCGGCCCTTCCTGGTCTTTGAATAAAGTCTGAGTGGGCGG
SLC7A6	7.92382	9.54569	9.55267	6.07281	6.07869	6.18235	9.03832	9.07719	9.13089	8.87291	8.68625	8.94482	0.000237438	-2.89611	Homo sapiens solute carrier family 7 (cationic amino acid transporter, y+ system), member 6 (SLC7A6), transcript variant 2, mRNA.	DKFZp686K15246; KIAA0245; LAT3; LAT-2; y+LAT-2	9057	ILMN_2324561	ACACCAAGGCAGTCAGTTAAGGCAGCTATGGTTTGGAAAGGCATACGGAC
CDH3	9.46304	10.0283	10.4503	7.38537	6.89339	6.96861	7.62121	7.24274	7.76968	6.79089	6.61163	6.68325	1.67986e-05	-2.8981	Homo sapiens cadherin 3, type 1, P-cadherin (placental) (CDH3), mRNA.	HJMD; PCAD; CDHP	1001	ILMN_1704294	CTGGGCCTGGGCCTGCTGTGACTGACCTACAGTGGACTTTCTCTCTGGAA
ZFP36	11.4658	12.2442	12.2522	9.34127	8.92675	8.96949	7.89542	8.49428	7.91552	7.96532	8.36726	8.31368	1.94066e-05	-2.9082	Homo sapiens zinc finger protein 36, C3H type, homolog (mouse) (ZFP36), mRNA.	NUP475; GOS24; TIS11; TTP; G0S24; RNF162A	7538	ILMN_1720829	CCAGTGTCTCCTGGTAACTGGAACCTCTCCTGAGGGGGAATCCTGGTGCT
CDK6	9.22118	10.8212	10.2084	7.19368	7.05106	7.28061	9.54382	9.354	9.81404	7.21983	8.37219	7.99831	0.000385843	-2.90848	Homo sapiens cyclin-dependent kinase 6 (CDK6), mRNA.	PLSTIRE; MGC59692	1021	ILMN_1802615	GCCATTCTTACCTGCCCCTTACTCTGACTTATTGGGAAAGGGAGAACTGC
TACC2	12.2827	11.9477	11.6261	9.33189	8.414	9.36495	9.55766	9.46595	9.20512	9.81643	10.2511	9.57516	4.61854e-05	-2.91522	Homo sapiens transforming, acidic coiled-coil containing protein 2 (TACC2), transcript variant 4, mRNA.	AZU-1; ECTACC	10579	ILMN_2315780	CGTCGGCACACTGCTGTTCCTCCAGTTCCATGGACAGGTTCTGTTTTCAC
LOC338758	9.00125	9.70275	9.95592	6.69939	6.43849	6.77433	6.87805	7.00383	6.89638	6.86682	7.03001	6.8429	5.9152e-06	-2.9159	PREDICTED: Homo sapiens hypothetical protein LOC338758 (LOC338758), mRNA.		338758	ILMN_1795835	AACTTGCGGTATTTCGATGCTCAAAGGTAACCGGCGGCTCTGCTCCAACC
SPINT2	12.9221	13.1781	13.1577	9.44633	10.2746	10.7862	11.977	12.3403	12.1295	12.8439	13.2283	12.629	6.06316e-05	-2.91694	Homo sapiens serine peptidase inhibitor, Kunitz type, 2 (SPINT2), mRNA.	Kop; PB; HAI-2; HAI2	10653	ILMN_1800739	GGCTGCTTCCTGGTCTGGCAGGGATGGGTTTGCTTTGGAAATCCTCTAGG
GPR177	8.49524	10.8069	10.338	6.91395	6.49999	7.44814	11.0033	11.2476	10.856	11.0397	10.4962	10.5552	0.00212431	-2.92602	Homo sapiens G protein-coupled receptor 177 (GPR177), transcript variant 2, mRNA.	FLJ23091; C1orf139; WLS; EVI; MGC131760; MRP; MGC14878	79971	ILMN_1671260	GGCCTTCATCATCGTGGCTGGAATCTGCCTCTGCCTCTACTTCCTGTTTC
PRR5	9.4197	9.89525	9.7948	7.10893	6.65346	6.56903	11.139	11.2927	10.8184	10.6143	10.6475	10.0519	7.65047e-06	-2.92611	Homo sapiens proline rich 5 (renal) (PRR5), transcript variant 5, mRNA.	PP610; FLJ20185	55615	ILMN_1692664	GGGGGTGTCCATGTGGCGTGTGTGTGAGTGAGACTTTTTTACTGCGTCCC
ACSM3	9.20366	9.22655	9.18115	6.29488	6.27207	6.25251	6.72929	6.95015	6.63229	6.52766	7.2106	6.68012	9.69715e-07	-2.93064	Homo sapiens acyl-CoA synthetase medium-chain family member 3 (ACSM3), transcript variant 1, mRNA.	SA; SAH	6296	ILMN_1771084	GCCCTGAATGAACACCCTTCAGTTGCAGAGTCAGCTGTTGTCAGCAGCCC
CKMT1A	11.1297	11.2462	10.9605	8.25993	8.36237	7.91282	10.3041	10.2204	9.47901	10.9163	10.443	10.9179	1.12766e-05	-2.93377	Homo sapiens creatine kinase, mitochondrial 1A (CKMT1A), nuclear gene encoding mitochondrial protein, mRNA.	UMTCK; CKMT1	548596	ILMN_1732066	GCAAAGATAGCCGCTTCCCAAAGATCCTGGAGAACCTAAGACTCCAAAAG
ATP6V0E2	9.24553	10.117	9.94075	6.6867	6.38528	7.41705	9.24574	8.99716	9.24199	10.7894	10.1315	10.3687	6.4957e-05	-2.93807	Homo sapiens ATPase, H+ transporting V0 subunit e2 (ATP6V0E2), transcript variant 1, mRNA.	ATP6V0E2L; C7orf32	155066	ILMN_1785095	TCTGAGCCTCCGTCGCCCCTCCTGTTGGGTAAGGGTGTTGAGTGTGACTT
SERPINF1	9.42333	10.32	10.3947	7.85024	6.93123	6.53556	6.79413	7.43445	6.8725	7.35562	7.67605	6.91044	0.000310678	-2.94031	Homo sapiens serpin peptidase inhibitor, clade F (alpha-2 antiplasmin, pigment epithelium derived factor), member 1 (SERPINF1), mRNA.	EPC-1; PIG35; PEDF	5176	ILMN_2141482	CCCTAGAAGAAAACCCGAGGGACAGCAGATTCCACAGGACACGAAGGCTG
PPM1H	8.72176	10.5028	10.0045	6.70744	6.57415	7.11614	8.05676	8.40961	8.38036	9.01941	9.28355	8.86719	0.000298498	-2.94378	Homo sapiens protein phosphatase 1H (PP2C domain containing) (PPM1H), mRNA.	KIAA1157; FLJ13253; ARHCL1	57460	ILMN_1713846	TTTCTGGAGACCCAGGGAGGCCCATGGTGGAGATCATTTGTAAGGAATGG
HSPB8	11.4453	11.5349	11.5576	9.12242	8.26501	8.31249	9.47378	9.08821	8.39858	8.41807	8.09045	8.62829	5.79762e-05	-2.94598	Homo sapiens heat shock 22kDa protein 8 (HSPB8), mRNA.	HMN2; E2IG1; HMN2A; H11; DHMN2; HSP22; CMT2L	26353	ILMN_1791280	GTCTCCAGACAGCTCCATCAGGAACCAAGCAAAGGCCAGATAGCCTGACA
SPRY1	8.9861	9.9041	9.0754	6.54003	6.44082	6.14029	9.74736	9.67446	8.95421	8.23535	8.53012	7.54129	0.000113826	-2.94815	Homo sapiens sprouty homolog 1, antagonist of FGF signaling (Drosophila) (SPRY1), transcript variant 1, mRNA.	hSPRY1	10252	ILMN_2329914	ACTATGCTGCCTAAAGTGATCTTGGCTCCTTAATGGTCCTTTTGGCCCCT
COMT	12.545	13.4696	13.2158	9.57052	9.26771	11.5301	8.87575	9.01773	8.24031	9.23297	9.32402	9.10583	0.00224517	-2.95403	Homo sapiens catechol-O-methyltransferase (COMT), transcript variant S-COMT, mRNA.		1312	ILMN_1730084	ACGTGCTCCTGCTGACCTTCTGCGGCTCCGGGCTGTGTCCTAAATGCAAA
NR4A2	9.40867	9.71526	9.8951	6.65379	6.63814	6.86444	7.23046	7.15624	7.17433	6.58583	6.43186	6.62354	2.00404e-07	-2.95422	Homo sapiens nuclear receptor subfamily 4, group A, member 2 (NR4A2), transcript variant 1, mRNA.	RNR1; NOT; TINUR; NURR1; HZF-3	4929	ILMN_1782305	GTTGCGTGGGTGGCATGAGTTGAAGAAGGCAAAGGCTTGTAAATTTACCC
ALDH4A1	9.0278	10.0065	10.0631	6.62858	6.71625	6.88093	7.84543	7.45535	7.43759	8.65974	8.50062	8.43995	1.75959e-05	-2.95722	Homo sapiens aldehyde dehydrogenase 4 family, member A1 (ALDH4A1), nuclear gene encoding mitochondrial protein, transcript variant P5CDhL, mRNA.	P5CDh; P5CD; ALDH4; P5CDhL; P5CDhS	8659	ILMN_1696099	TAGAATCCTCCTCTGCCTGGGAGTGGCTCTGTGTGGACCAGTCCCTCACT
DUSP9	8.72031	10.0976	10.1138	6.56338	6.38112	7.11216	6.54145	6.38284	6.27904	6.52359	6.34015	6.41459	0.000144097	-2.95835	Homo sapiens dual specificity phosphatase 9 (DUSP9), mRNA.	MKP4; MKP-4	1852	ILMN_1712314	CCTAGGAGCTACTGGGCAGGTTCCCGGCCACACATCTGGTGGGCTGTTTT
GSTA4	10.5516	11.1533	11.2045	7.67111	7.64728	8.70187	6.98172	7.53052	6.7658	7.59479	8.13059	7.50287	0.00011847	-2.96304	Homo sapiens glutathione S-transferase A4 (GSTA4), mRNA.	GTA4; GSTA4-4; DKFZp686D21185	2941	ILMN_1771964	GGGCTACTCATGTCCTGTAGCCAGTTCATCCTCATAATAAGAATGGGCAG
C16orf75	10.6825	11.5406	10.7159	8.27356	8.22966	7.54453	11.0413	10.8518	10.518	10.218	10.7232	9.823	7.89876e-05	-2.96373	Homo sapiens chromosome 16 open reading frame 75 (C16orf75), mRNA.	MGC24665	116028	ILMN_1790537	CGGCCCCTGAAAGACAACAGCTCCCTTTCTGCTTCGGACACCACTCAAAC
EXTL2	8.38656	10.3449	9.7876	6.46904	6.37189	6.76883	8.85809	9.44805	8.55595	8.89314	9.63443	9.33775	0.000825553	-2.96978	Homo sapiens exostoses (multiple)-like 2 (EXTL2), transcript variant 2, mRNA.	EXTR2	2135	ILMN_2388425	GCACCAGGGTCTGGAAATGGTGACCAGTACTCTATGGTGCTGATTGGAGC
SLC40A1	9.67272	9.64787	9.20017	6.74988	6.44848	6.40714	7.61884	7.00513	6.7361	6.59441	6.8382	6.58211	7.85038e-06	-2.97175	Homo sapiens solute carrier family 40 (iron-regulated transporter), member 1 (SLC40A1), mRNA.	IREG1; HFE4; MST079; FPN1; MTP1; MSTP079; SLC11A3	30061	ILMN_1761833	TGGTCATAGAACCTAGAAGCCAAAAGCCACACAGAAGGGCAAGAATCCCA
CDCA7	10.6494	11.0413	10.7547	8.53757	8.71245	6.26599	12.2192	12.288	12.1437	12.0217	12.3863	12.0425	0.00225059	-2.97647	Homo sapiens cell division cycle associated 7 (CDCA7), transcript variant 1, mRNA.	MGC34109; JPO1; FLJ14736; FLJ14722	83879	ILMN_1737184	CTCTGCCAGTCTAGTTTCTGGGCAGGTTTCCTGTGTCAGTATTCCCCCTC
CYP2S1	8.61391	9.50501	9.39301	6.31807	6.20069	6.02671	7.39219	7.07886	6.81179	7.12694	6.70362	6.86403	1.30335e-05	-2.98882	Homo sapiens cytochrome P450, family 2, subfamily S, polypeptide 1 (CYP2S1), mRNA.		29785	ILMN_1705403	TCACTGATCTACAGCCCCTGTTCGGCGTCAGAGTCCCCACTAGACCCAGT
MUC15	8.91945	9.98744	8.8122	6.22659	6.37666	6.14471	8.2254	8.32361	7.81855	6.85216	8.47373	7.34429	0.000472238	-2.99038	Homo sapiens mucin 15, cell surface associated (MUC15), mRNA.		143662	ILMN_1793537	GAAGCTGACAATGACTGCATTCAACGGGGCCATGGCAGGAAAGCTGACCC
GSTA2	9.42417	9.88933	10.0671	6.75164	6.57415	7.0757	6.20183	6.0916	6.39682	6.08773	6.18707	6.38255	2.51237e-06	-2.99303	Homo sapiens glutathione S-transferase A2 (GSTA2), mRNA.	GTA2; MGC10525; GTH2; GST2; GSTA2-2	2939	ILMN_2168747	GTGGAAGAGCTTGACTCTAGCCTTATTTCCAGCTTCCCTCTGCTGAAGGC
LOC57228	12.4864	13.5203	13.1945	10.6063	10.0628	9.45235	11.5301	11.838	11.6541	11.6044	11.1071	11.4161	7.63707e-05	-3.02661	Homo sapiens small cell adhesion glycoprotein (SMAGP), transcript variant 2, mRNA.	MGC149454; MGC149453	57228	ILMN_1804415	TGGCTGCTCTACTCTGTCCCCTACCTGGTCACCTAGTGATAGCCCCAGTG
PTTG1	11.7452	11.3522	11.5531	9.32334	9.34433	6.89339	12.9221	12.9535	13.1392	12.3682	12.869	12.3099	0.00264551	-3.02984	Homo sapiens pituitary tumor-transforming 1 (PTTG1), mRNA.	PTTG; MGC126883; HPTTG; SECURIN; MGC138276; EAP1; TUTR1	9232	ILMN_2042771	CTCCACCATGGGAATCCAATCTGTTGCAGTCTCCTTCAAGCATTCTGTCG
CKMT1B	10.1138	10.3681	9.8717	7.21949	7.07643	6.9463	9.2599	8.97911	8.68073	9.49698	9.01961	9.5738	3.2896e-06	-3.03713	Homo sapiens creatine kinase, mitochondrial 1B (CKMT1B), nuclear gene encoding mitochondrial protein, mRNA.	UMTCK; CKMT1; CKMT	1159	ILMN_1763491	CCTGGAGAACCTAAGACTCCAAAAACGTGGTACTGGAGGAGTGGACACTG
SUOX	11.4866	11.7571	11.4644	8.82329	8.25068	8.52226	10.8291	10.8431	10.4577	10.0477	9.40764	9.95661	3.8313e-06	-3.0373	Homo sapiens sulfite oxidase (SUOX), nuclear gene encoding mitochondrial protein, transcript variant 1, mRNA.		6821	ILMN_1803745	TCTCCAGGTTGCCAGAGAGTTGCGAGGAGAGCAAGGGGCACAACCGTCTC
TJP3	9.95075	10.0094	9.79316	6.36667	6.336	7.8834	10.2363	10.151	9.66083	9.88727	9.88055	9.68279	0.000166506	-3.05574	Homo sapiens tight junction protein 3 (zona occludens 3) (TJP3), mRNA.	ZO-3; MGC119546	27134	ILMN_1659610	AGTCCTCCGATGAAGACGGCTATGACTGGGGTCCGGCCACTGACCTGTGA
DOCK8	10.2582	10.8579	10.4403	7.47491	7.39206	7.51143	7.94403	8.00188	7.66048	7.63368	7.71725	7.19368	1.89691e-06	-3.05933	Homo sapiens dedicator of cytokinesis 8 (DOCK8), mRNA.	FLJ00026; FLJ00346; FLJ00152; MRD2; ZIR8	81704	ILMN_1788931	ACATTCAAAGCACTGATGTAGGAGATACACGGTACTTGGAGCAGTCAGCC
HBB	8.65645	9.60683	10.6311	6.74107	6.52823	6.4143	6.36274	6.33688	6.13209	6.28768	6.25785	6.35588	0.000239626	-3.07025	Homo sapiens hemoglobin, beta (HBB), mRNA.	HBD; CD113t-C	3043	ILMN_2100437	GCTAATGCCCTGGCCCACAAGTATCACTAAGCTCGCTTTCTTGCTGTCCA
LGALS13	11.8606	9.14792	9.18261	7.17003	7.22091	6.54726	6.32212	6.55575	6.35852	6.98859	6.30235	6.83677	0.00481235	-3.08431	Homo sapiens lectin, galactoside-binding, soluble, 13 (LGALS13), mRNA.	GAL13; PLAC8; PP13	29124	ILMN_1794842	GCCTTCCGTTTCCGAGTGCACTTTGGCAATCATGTGGTCATGAACAGGCG
C1QTNF1	9.61597	10.8255	10.4207	7.32945	7.13822	7.1221	6.13757	6.25077	6.08632	6.29564	6.10145	6.1362	1.2469e-05	-3.09078	Homo sapiens C1q and tumor necrosis factor related protein 1 (C1QTNF1), mRNA.	CTRP1; ZSIG37; GIP; FLJ90694	114897	ILMN_2380237	CCCTAAGTCCCTCTCTTTAAAGAACTTCTGCGGGTCAGACTCTGAAGCCG
APLP2	10.5644	11.1223	11.0762	7.56777	8.0372	7.85491	9.9129	10.0906	10.0076	9.92029	10.8408	9.94075	1.48593e-05	-3.101	Homo sapiens amyloid beta (A4) precursor-like protein 2 (APLP2), mRNA.	CDEBP; APPH; APPL2	334	ILMN_1710482	TTCTCCAAAGGCACTGACCCTCGGCCTCTACTTTGTCCCCTCACCTCCAC
SLC6A4	10.3858	12.2522	11.516	8.64914	9.00596	7.19301	6.32212	6.24366	6.11382	6.37174	6.84536	6.4245	0.00156562	-3.10194	Homo sapiens solute carrier family 6 (neurotransmitter transporter, serotonin), member 4 (SLC6A4), mRNA.	5-HTT; 5HTT; HTT; OCD1; hSERT; SERT	6532	ILMN_1683694	GGCCTATTTTGGACGTGTGAGGATGTGGATGGAGGTGATGAAAACCACCC
ESRRG	11.5054	11.4501	11.1082	7.93114	8.9303	7.87656	6.81442	6.66694	6.34553	6.25738	6.24888	6.13432	1.68584e-05	-3.10858	Homo sapiens estrogen-related receptor gamma (ESRRG), transcript variant 2, mRNA.	DKFZp781L1617; ERR3; KIAA0832; FLJ16023; NR3B3	2104	ILMN_1661994	GTGATGTGTACCATACTGTGTGCTCCAGCAAATGTCCATTTGTGTAAATG
C9orf127	9.28549	10.2061	9.98226	6.67688	6.25534	7.14246	7.81292	8.5076	7.32779	7.3828	7.97653	7.09892	0.000182774	-3.13307	Homo sapiens chromosome 9 open reading frame 127 (C9orf127), mRNA.	NGX6; RP11-112J3.10; NAG-5; MGC120460	51754	ILMN_1708029	TTCCACCACGTTCTCCGAGGGTTTGGGAATGTCTGTGCCTTCACTGTGTC
GALNTL4	9.13018	9.70525	9.79812	6.47701	6.12144	6.61003	6.3403	6.28243	6.29533	6.2987	6.18921	6.37291	1.38887e-06	-3.14169	Homo sapiens UDP-N-acetyl-alpha-D-galactosamine:polypeptide N-acetylgalactosaminyltransferase-like 4 (GALNTL4), mRNA.	GALNT18; MGC71806; GALNT15; GalNAc-T15	374378	ILMN_1673773	AATAGCGACCTGGAGTTCGGCTTCCAGCTGGTGTTGCAGAAGTGCTCGGG
CADM1	9.53502	10.6363	10.7426	7.64513	7.13031	6.69048	9.94427	9.11852	9.99367	9.06888	9.38695	8.81435	0.000188596	-3.14936	Homo sapiens cell adhesion molecule 1 (CADM1), transcript variant 1, mRNA.	sgIGSF; Necl-2; IGSF4; MGC149785; DKFZp686F1789; TSLC1; synCAM1; RA175; SYNCAM; IGSF4A; sTSLC-1; BL2; MGC51880; ST17; NECL2	23705	ILMN_1680132	CTGCAGCTCTATTCCGAGCCCTTAGCACCCATTCCGACCATAGTATAATC
ALDH7A1	11.845	12.8071	12.7515	9.14291	9.00682	9.78052	12.2558	12.2274	11.7476	11.6222	11.9067	11.2557	4.6462e-05	-3.15775	Homo sapiens aldehyde dehydrogenase 7 family, member A1 (ALDH7A1), mRNA.	ATQ1; EPD; PDE	501	ILMN_1687508	GACTGTGACAGTGACTAATCCCCCTATGACCCCAAAGCCCTGATTAAATC
DHRS9	10.5351	8.46044	8.71764	6.09372	6.03206	6.1066	6.14421	6.21742	5.97471	6.05791	6.22724	6.0817	0.000433049	-3.16027	Homo sapiens dehydrogenase/reductase (SDR family) member 9 (DHRS9), transcript variant 1, mRNA.	RDHL; 3alpha-HSD; RETSDR8; RDH15	10170	ILMN_2384181	CAAACTGAAAGGCAATAAATCCTATGTGAACATGGACCTCTCTCCGGTGG
SLC7A6	9.63073	9.67029	9.42887	6.50674	6.25754	6.47461	9.24802	9.5057	9.47306	9.06746	9.18594	9.10454	5.6803e-08	-3.16366	Homo sapiens solute carrier family 7 (cationic amino acid transporter, y+ system), member 6 (SLC7A6), transcript variant 2, mRNA.	DKFZp686K15246; KIAA0245; LAT3; LAT-2; y+LAT-2	9057	ILMN_1812559	CCCGGGAGTGGATTCTAAATGTGATTTTCCTAGGCTACTGCAGGAGCCCC
MYLIP	12.417	12.4712	12.1369	9.38719	8.86399	9.27108	8.45192	9.10328	7.77731	9.384	10.4482	9.06773	0.000226641	-3.16764	Homo sapiens myosin regulatory light chain interacting protein (MYLIP), mRNA.	MIR	29116	ILMN_1656111	GCATTTTGGAAGCTGGTCAGCTAGCAGGTTTTCTGGGATGTCGGGAGACC
SPESP1	9.21918	10.9579	10.3926	6.80611	6.92599	7.29889	6.15876	6.3857	6.3947	6.3351	6.33109	6.34177	0.000112138	-3.17954	Homo sapiens sperm equatorial segment protein 1 (SPESP1), mRNA.	SP-ESP; MGC24663	246777	ILMN_1668426	GTGCAACAGGCACTTCTTAGTGACACCAGCAACCCAGCATATAGAGAAGA
ARL4A	9.54853	9.4787	11.0314	6.60188	6.84295	7.03382	6.43145	6.44165	6.47321	6.20003	6.23906	6.27951	8.88958e-05	-3.19331	Homo sapiens ADP-ribosylation factor-like 4A (ARL4A), transcript variant 3, mRNA.	ARL4	10124	ILMN_1743241	GTCCCATAGTAGTTCAGATCTGCTTAGATGTGACAGGCATTGAAGGCTGT
MBNL3	9.3368	9.77859	9.8771	6.31807	6.34044	6.73119	8.65249	8.85417	8.16651	6.5482	6.60967	6.41207	3.04879e-06	-3.20093	Homo sapiens muscleblind-like 3 (Drosophila) (MBNL3), transcript variant R, mRNA.	MBLX39; MBLX; FLJ11316; CHCR; MBXL	55796	ILMN_2303170	CAGCAGAGTTATGGAGTATCAGAATCTTTCCATGGAAACCTCCATATGGC
CBX4	9.69939	10.6506	10.1372	7.05335	6.336	7.4887	7.94262	8.20271	7.98024	7.31494	7.21955	7.21609	2.9864e-05	-3.20306	Homo sapiens chromobox homolog 4 (Pc class homolog, Drosophila) (CBX4), mRNA.	NBP16; PC2; hPC2	8535	ILMN_1724145	GAAATGTATTGTTTGAGCTCAAAAGGCCCGACCACCCCCCTTCGGGCTGC
SH3GLB2	13.0214	13.3731	12.8587	9.55944	9.14903	10.9205	11.9514	12.4726	11.5502	12.1072	12.5057	12.0086	0.000309989	-3.20806	Homo sapiens SH3-domain GRB2-like endophilin B2 (SH3GLB2), mRNA.	PP9455; PP6569; KIAA1848	56904	ILMN_2158336	AGCTCAAGCCAAGTCCAGCGGCCGCAGTCTTCACCTCTCCACACTCACTT
ARHGAP23	12.0255	12.1399	11.9641	9.61496	8.75885	8.11803	10.4074	10.3021	10.93	8.94754	8.9378	8.87266	4.94401e-05	-3.21256	PREDICTED: Homo sapiens Rho GTPase activating protein 23, transcript variant 1 (ARHGAP23), mRNA.		57636	ILMN_1764571	GCCCAGGTAGGTGGTGAACCCGCTGCCACGTCTATCAGTCCTCTTGTTTT
C5orf32	10.5022	10.5574	11.1372	7.31978	7.41113	7.73615	9.97462	10.1219	9.95506	10.2601	10.7054	9.98476	3.72017e-06	-3.24323	Homo sapiens chromosome 5 open reading frame 32 (C5orf32), mRNA.	ORF1-FL49	84418	ILMN_1761566	GCCACCTCTGACAGGTGTGCCTGCCCCCATCTCTTCTGATTGCTGTTAAC
BRP44	11.2532	11.976	11.845	8.36563	8.02364	8.94444	10.7539	10.3363	10.6757	8.76661	9.48286	8.88405	2.40285e-05	-3.24681	Homo sapiens brain protein 44 (BRP44), transcript variant 2, mRNA.	MGC125752; DKFZP564B167; MGC125753	25874	ILMN_1727813	GAGTCTGTTTGCTGTTAATTTCTTTGTGGGGGCAGCAGGAGCCTCTCAGC
ILDR1	8.37718	10.3392	9.58738	6.05791	6.17315	6.32482	6.4591	6.7658	6.4382	6.04012	6.0817	6.14387	0.000170914	-3.2493	Homo sapiens immunoglobulin-like domain containing receptor 1 (ILDR1), mRNA.	ILDR1alpha; MGC50831; ILDR1beta	286676	ILMN_2043079	GAGAAGCAGTTTTGCACCAGCCTTATTCCTGTGCCTTGTTTTCCTCTTGC
C20orf3	10.8818	11.0172	10.696	7.40197	7.19925	8.20295	8.98428	9.60046	9.0186	10.3278	10.4252	9.91146	1.62907e-05	-3.26361	Homo sapiens chromosome 20 open reading frame 3 (C20orf3), mRNA.	BSCv; APMAP	57136	ILMN_1674394	CCAAGACATGGAACTGTGTTCTCAAGGGTTATGTGGGGCGTGGGCTCTCC
FAM13A1	10.132	10.2511	10.5519	6.60188	6.71625	7.81431	7.37021	7.66486	6.7617	7.0568	8.00777	6.84938	0.000195617	-3.2675	Homo sapiens family with sequence similarity 13, member A (FAM13A), transcript variant 1, mRNA.	FLJ34562; MGC105131	10144	ILMN_2401258	CACACAGCAGAGGCACCCTCGTATGTTTTGAAAGTTGCCTTCTGAAAGGG
MAN1C1	10.243	9.74161	8.99754	6.71702	6.21322	6.23667	6.82209	7.31269	6.53055	6.60378	6.53325	6.35852	3.57767e-05	-3.27175	Homo sapiens mannosidase, alpha, class 1C, member 1 (MAN1C1), mRNA.	MAN1A3; pp6318; MAN1C; HMIC	57134	ILMN_1713807	TCTATGAAGCCCACTCACTTGCCATTCCAGGGCCAAAGGACCGGAGGTTT
CYP19A1	10.8399	9.35746	9.1332	6.52309	6.25534	6.72261	8.43276	7.43908	7.39219	7.64869	6.49153	7.33631	0.000679607	-3.2765	Homo sapiens cytochrome P450, family 19, subfamily A, polypeptide 1 (CYP19A1), transcript variant 2, mRNA.	P-450AROM; ARO; ARO1; CYP19; MGC104309; CYAR; CPV1	1588	ILMN_1699139	CCCAATGGGCTCAAACTTCTAAGGGGTACTCCTCTCATCCCCTTATCCTT
METTL7A	9.63649	9.86727	9.5481	6.60747	6.31159	6.28613	7.6411	7.80914	7.25248	9.01522	8.75931	8.2231	3.39644e-06	-3.28222	Homo sapiens methyltransferase like 7A (METTL7A), mRNA.	AAM-B; DKFZP586A0522	25840	ILMN_1656285	GCAACTATGGAAGCTGTGAAAATCATCACAAGTGCCTCTGAAAGCGAGTG
C13orf15	11.2609	9.88575	12.5127	7.6246	6.98518	9.19369	6.80508	6.70473	7.08843	7.61311	7.04582	7.51563	0.00515558	-3.2853	Homo sapiens chromosome 13 open reading frame 15 (C13orf15), mRNA.	bA157L14.2; MGC87338; RGC-32; KIAA0564; RGC32	28984	ILMN_1658494	TCTGCTGCCAGAGGGGACAAAGACGTGCACTCAACCTTCTACCAGGCCAC
CAT	10.0436	11.4042	10.9346	6.95217	7.92372	7.63633	10.1479	10.4323	10.4977	9.81643	9.88177	9.78217	5.89023e-05	-3.29006	Homo sapiens catalase (CAT), mRNA.	MGC138424; MGC138422	847	ILMN_1651705	GAATGCGATTCACACCTTTGTGCAGTCCGGATCTCACTTGGCGGCAAGGG
DNMT1	13.6155	14.4149	14.2152	10.8346	10.4503	11.0886	13.1781	12.715	12.7637	12.7327	12.314	12.5775	6.4077e-06	-3.29065	Homo sapiens DNA (cytosine-5-)-methyltransferase 1 (DNMT1), mRNA.	FLJ16293; DNMT; CXXC9; MCMT; MGC104992	1786	ILMN_1760201	GTGGTACATGGTGTTTGTGGCCTTGGCTGACATGAAGCTGTTGTGTGAGG
HOPX	11.1604	8.85878	8.67562	6.23683	6.32646	6.16647	8.57377	8.97798	7.46273	7.60423	6.23132	7.72143	0.00518183	-3.32169	Homo sapiens HOP homeobox (HOPX), transcript variant 3, mRNA.	HOP; MGC20820; LAGY; Cameo; SMAP31; OB1; Toto; NECC1	84525	ILMN_2316236	GCAGTGGCTTCACTGGAAAAATGGTGTGGCTAGCATTTCCCTTTGAGTCA
FOXO4	11.8214	12.6965	12.1333	8.628	8.36043	9.69258	10.614	10.0767	10.5389	11.0067	9.97723	10.5788	0.000152628	-3.32339	Homo sapiens forkhead box O4 (FOXO4), mRNA.	AFX1; AFX; FOXO4; MGC120490; MLLT7	4303	ILMN_1712095	GTGTCAGCGCCTGGCCTACCCAGATTGTATCATGTGCTAGATTGGAGTGG
KANK1	11.9619	12.2953	12.06	9.33412	8.89081	8.09511	9.08044	9.02097	9.06546	8.69961	8.42305	8.71646	1.02482e-05	-3.33238	Homo sapiens KN motif and ankyrin repeat domains 1 (KANK1), transcript variant 1, mRNA.	ANKRD15; KANK; KIAA0172; DKFZp451G231; MGC43128	23189	ILMN_1773427	GGAAGTCGAGATGACTTTGATCATTGGTAACTTGGGCCTGGGCCAGACAA
NGFRAP1	12.756	13.3917	13.4561	9.1025	9.06581	11.4091	13.5071	13.1488	13.3564	12.2192	11.7114	11.9846	0.00127701	-3.34212	Homo sapiens nerve growth factor receptor (TNFRSF16) associated protein 1 (NGFRAP1), transcript variant 1, mRNA.	HGR74; NADE; Bex; BEX3; DXS6984E	27018	ILMN_2370091	TAGGGAGCTGCAGTTGAGGAATTGTCTGCGTATCCTTATGGGGGAGCTCT
IGSF5	11.4973	10.3628	9.35643	7.06434	6.7641	7.34456	6.65974	6.96032	6.51179	6.29564	6.82393	6.29702	0.000352323	-3.34786	Homo sapiens immunoglobulin superfamily, member 5 (IGSF5), mRNA.	JAM4; GSF5; IGSF5	150084	ILMN_2344221	GAGGATGGACCTCACCTACTCCGCACACCGTGAAAAAACTGGAAATGGGC
SIRPA	9.81473	11.162	10.4413	8.20917	6.85088	6.24762	7.92097	7.57964	6.98731	6.2987	6.38914	6.24097	0.00065602	-3.3701	Homo sapiens signal-regulatory protein alpha (SIRPA), transcript variant 2, mRNA.	SIRPalpha2; BIT; SHPS1; MFR; SIRP; SHPS-1; CD172A; SIRP-ALPHA-1; SIRPalpha; PTPNS1; P84; MYD-1	140885	ILMN_1758146	GAACCCCAGGAAAAGGAAGAGGTCGAACCAACCCTGCGGAAGGAGCATGG
LRP2	8.81815	10.0573	9.95404	6.23475	6.19217	6.27656	9.22069	9.14443	9.54749	8.51596	9.25856	8.09129	7.48672e-05	-3.37533	Homo sapiens low density lipoprotein-related protein 2 (LRP2), mRNA.	DBS; gp330	4036	ILMN_1723443	CGCTCCCTGCTAAGCCTAAGCCTCCTTCGAGAAGAGACCCAACTCCAACC
ALDH7A1	12.7967	13.3688	13.2306	9.48893	9.55911	10.2137	12.7482	12.6437	12.5351	12.3589	12.7741	12.1356	4.49326e-06	-3.37812	Homo sapiens aldehyde dehydrogenase 7 family, member A1 (ALDH7A1), mRNA.	ATQ1; EPD; PDE	501	ILMN_1763461	GGGCAGAATCTTTCGCTGGCTTGGACCTAAAGGATCAGACTGTGGCATTG
SUSD2	9.11385	10.6879	10.1746	6.81232	6.48913	6.5389	6.65841	6.62501	6.48369	6.47273	6.38914	6.45897	3.49301e-05	-3.37867	Homo sapiens sushi domain containing 2 (SUSD2), mRNA.	BK65A6.2; FLJ22778	56241	ILMN_1693270	CGAACTCTTCTGGAAGGTCACTCAGGAACACCCTCCCTGCCTGTGCAAAG
SMPDL3A	11.1531	11.3457	11.5497	7.90156	8.0128	7.9858	9.99392	9.62854	9.86909	8.9794	10.0405	9.27279	4.98159e-06	-3.38277	Homo sapiens sphingomyelin phosphodiesterase, acid-like 3A (SMPDL3A), mRNA.	yR36GH4.1; FLJ20177; ASM3A; ASML3a	10924	ILMN_1796349	GCTGGAGTATATCCTGACCCAGACCTACGACATTGAAGATTTGCAGCCGG
MTSS1	10.6517	11.0181	10.8847	8.62938	7.53215	6.22402	6.12109	6.01189	6.36521	6.45094	6.14998	6.314	0.000467837	-3.38964	Homo sapiens metastasis suppressor 1 (MTSS1), mRNA.	MIM; KIAA0429; MIMA; MIMB; FLJ44694	9788	ILMN_2073289	TTGTGCTTTAGTTGCTAGTTTGTACTGAGAGTTGACCTCTCCCTGTGCAG
ZNF165	12.4916	11.6409	13.1299	8.56702	8.8227	9.68957	10.654	10.7337	9.93937	9.94036	10.1887	9.98618	0.000164036	-3.39436	Homo sapiens zinc finger protein 165 (ZNF165), mRNA.	ZSCAN7; LD65	7718	ILMN_1806502	CCCTATGAATGCAGTGAGTGTGGAAGAGCCTTCAGTCAGAGCTCAAACCT
TOB1	9.93084	10.1715	9.61727	6.32422	6.83212	6.36027	9.11435	9.30449	9.2497	7.8591	7.9326	8.10294	6.67638e-07	-3.401	Homo sapiens transducer of ERBB2, 1 (TOB1), mRNA.	MGC104792; TROB; APRO6; TROB1; PIG49; TOB; MGC34446	10140	ILMN_1672004	CCAATGGAATGTTCCCAGGTGACAGCCCCCTTAACCTCAGTCCTCTCCAG
ATP7B	10.8926	10.8822	10.8564	6.8026	6.814	8.80481	10.2164	10.6928	9.59828	10.7768	11.5122	10.7826	0.000764641	-3.40327	Homo sapiens ATPase, Cu++ transporting, beta polypeptide (ATP7B), transcript variant 1, mRNA.	WC1; PWD; WND; WD	540	ILMN_1722056	ACTCCAGCCCGCAGCACATTTCCGCTGTCCGTCAGTAATTGTGTCCTCTC
CROT	9.92983	10.8124	10.3487	6.72119	6.74681	7.37558	6.96907	6.95015	6.97565	7.60687	7.37963	7.53962	3.68737e-06	-3.4158	Homo sapiens carnitine O-octanoyltransferase (CROT), mRNA.	COT	54677	ILMN_1693090	TGGCTGCAGTGAGCTGTGATGTGCCCTTATGCTATAGCCTGGGCAAGAGC
TACSTD2	12.1056	11.9595	11.9302	9.25856	8.35777	8.08286	12.2605	12.3927	12.5094	6.50556	6.32407	6.45354	6.03461e-06	-3.43203	Homo sapiens tumor-associated calcium signal transducer 2 (TACSTD2), mRNA.	GA733; EGP-1; TROP2; GA733-1; M1S1	4070	ILMN_1739001	GAGGACAGACATTGCCCGGAAACTCAGTCTATTTATTCTTCAGCTTGCCC
PECI	10.6901	11.1814	11.3194	7.34145	7.38325	8.16628	6.80746	6.81348	6.69984	6.21273	6.52488	6.32542	3.72017e-06	-3.4333	Homo sapiens peroxisomal D3,D2-enoyl-CoA isomerase (PECI), transcript variant 1, mRNA.	DRS1; KIAA0536; HCA88; dJ1013A10.3; ACBD2	10455	ILMN_1761131	TGTGATGACCACTACAGCAGAGTAAAGCATGTCCAAGGAAGGATGTGCTG
HBE1	11.3161	8.82339	8.97326	6.23683	6.32646	6.24097	7.90197	7.71155	7.61572	8.00719	8.64692	7.62929	0.00142485	-3.43617	Homo sapiens hemoglobin, epsilon 1 (HBE1), mRNA.	HBE	3046	ILMN_1651358	ATTCTGGCTACTCACTTTGGCAAGGAGTTCACCCCTGAAGTGCAGGCTGC
RAB38	10.006	10.7079	10.9281	7.27346	7.41545	6.63896	9.07352	9.24199	8.63305	7.47922	7.18345	7.44269	1.39921e-05	-3.43805	Homo sapiens RAB38, member RAS oncogene family (RAB38), mRNA.	NY-MEL-1; rrGTPbp	23682	ILMN_2134974	CCAAGATGACCTCCATTCTCGGCAGACCTAAGAGTTGCCTCTGAGTTAGC
DSC3	10.4403	10.7879	10.6971	7.5531	7.28643	6.77132	9.1644	9.12145	8.87451	6.28413	6.27486	6.16814	9.62533e-07	-3.43815	Homo sapiens desmocollin 3 (DSC3), transcript variant Dsc3b, mRNA.	CDHF3; DSC; DSC2; DSC1; DSC4; HT-CP	1825	ILMN_1765363	CCCACTCACCGATCAAAACCTGCTACCTCCCCAAGACTTTACTAGTGCCG
SORBS1	8.99845	10.2692	9.66163	6.27455	6.209	6.09354	6.78776	6.51452	6.5652	6.33377	6.15437	6.20118	7.35232e-06	-3.45074	Homo sapiens sorbin and SH3 domain containing 1 (SORBS1), transcript variant 3, mRNA.	SH3P12; DKFZp586P1422; SORB1; R85FL; DKFZp451C066; KIAA1296; FLJ12406; SH3D5; FLAF2; CAP	10580	ILMN_1749792	GCCATGCTTCCGGGTAAAGGCAAGCCCCAAACTCCTTATCTTTTGCAGTC
GPD1L	12.0391	12.5815	12.5263	8.84816	8.68276	9.21441	9.25168	9.56237	9.40493	9.894	9.91787	9.97091	6.55538e-07	-3.46717	Homo sapiens glycerol-3-phosphate dehydrogenase 1-like (GPD1L), mRNA.	KIAA0089	23171	ILMN_1694106	ATCCACACCAAGAGGGTGTTGTGATGAGGTGCCGGTGTGCAAAGGGAACT
TFCP2L1	9.10649	10.2056	9.64363	6.2602	6.24033	6.04705	8.24652	8.04179	8.96893	8.62694	7.50519	8.83543	0.00012174	-3.46939	Homo sapiens transcription factor CP2-like 1 (TFCP2L1), mRNA.	LBP-9; LBP9; CRTR1	29842	ILMN_1736527	AGTCTTCTGAGGTCCAGCCCCTTAGGCTGTCTGTCATCACTGTACCCAAG
NPL	8.89904	11.5633	10.6687	6.86372	7.01873	6.82473	6.48781	6.55696	6.26973	6.16228	6.209	6.2544	0.000746482	-3.47463	Homo sapiens N-acetylneuraminate pyruvate lyase (dihydrodipicolinate synthase) (NPL), mRNA.	C1orf13; MGC61869; c112; NPL1; MGC149582	80896	ILMN_1782070	GGAAGCTGGTAGCTAGTGCCTCTCTATCAAATCAGGGTTTGCACCTTGAG
ISYNA1	10.5122	11.5122	11.3241	7.66581	7.32926	7.9211	10.4464	10.2704	10.2746	10.7671	10.1772	10.1457	1.08627e-05	-3.47743	Homo sapiens inositol-3-phosphate synthase 1 (ISYNA1), mRNA.	IPS	51477	ILMN_1747934	TTCCTCCCCGCTGCCCCCCACGACCCTACCTTGAAGGCCCCCACAAATAA
ALDH4A1	9.91532	10.9167	10.4464	7.18035	6.59313	7.0708	8.06748	8.1526	8.16973	9.52609	8.59705	8.81492	1.75959e-05	-3.47805	Homo sapiens aldehyde dehydrogenase 4 family, member A1 (ALDH4A1), nuclear gene encoding mitochondrial protein, transcript variant P5CDhS, mRNA.	P5CDh; P5CD; ALDH4; P5CDhL; P5CDhS	8659	ILMN_1656368	GTTCTACTGGTTCTACACTGTGAGGTGGCAATGGGATTTGCTCAGATGCC
PLCG2	9.39496	10.675	10.485	6.54426	6.16245	7.37364	8.1121	7.83083	7.68835	7.32229	7.10448	6.91541	7.97058e-05	-3.49154	Homo sapiens phospholipase C, gamma 2 (phosphatidylinositol-specific) (PLCG2), mRNA.		5336	ILMN_1815719	GGAGAACGTGCCCTATTCACACTCTGGGAAGACGCTAATCTGTGACATCT
SLC19A3	10.945	10.8518	10.7277	8.17569	7.47655	6.39511	9.15636	10.0432	9.21573	6.43379	6.56237	6.25597	0.000124587	-3.49236	Homo sapiens solute carrier family 19, member 3 (SLC19A3), mRNA.		80704	ILMN_1716359	GAGGACTCCCTAGAAGCAGATGTTGCCACGCTTCCTATATAGCCTGTGAG
NP	12.8241	13.4052	13.2666	10.0956	9.97784	8.90605	11.4892	11.437	11.1642	11.1588	10.8	10.6644	1.95888e-05	-3.50546	Homo sapiens nucleoside phosphorylase (NP), mRNA.	PNP; PUNP; MGC125916; MGC125915; MGC117396; PRO1837	4860	ILMN_2172174	CTGTGGAGATGCCCAGGATTTGACTCGGGCCTTAGAACTTTGCATAGCAG
FOSB	15.0116	15.0174	15.1897	11.3487	10.1002	13.2507	7.72177	8.29397	7.46352	7.28358	7.01692	7.36744	0.00232446	-3.50639	Homo sapiens FBJ murine osteosarcoma viral oncogene homolog B (FOSB), mRNA.	GOS3; G0S3; MGC42291; GOSB; DKFZp686C0818	2354	ILMN_1751607	TGGGCCGTCCCCTCTCCCCTTGGTTCTGCACTGTTGCCAATAAAAAGCTC
SLC30A2	10.1778	10.7494	10.5076	6.58964	6.79089	7.526	7.52164	7.13417	7.43319	8.30583	7.30021	8.20079	2.5373e-05	-3.50939	Homo sapiens solute carrier family 30 (zinc transporter), member 2 (SLC30A2), transcript variant 2, mRNA.	FLJ36708; ZnT-2; MGC11303; PP12488; ZNT2	7780	ILMN_2415421	CAAGGTCTGTCTCTGCCATTGTAAGCAAGTGCCTTGGGCGAGCTGGCCTC
MAP7D2	8.95753	10.7296	10.3936	6.42686	7.03945	6.03554	6.0475	6.19873	6.20036	6.26989	6.20103	6.18377	0.000142333	-3.52629	Homo sapiens MAP7 domain containing 2 (MAP7D2), mRNA.	MGC104944; FLJ14503; RP11-393H10.2	256714	ILMN_2080080	GAGTGGCTTTCCAGCTGAATGAATCCTATGTCTCGCGTGCAGGTGGTTGG
MOCS1	9.88575	10.4034	10.868	7.07553	6.83212	6.63896	8.91302	9.23553	8.9861	9.00929	8.43002	8.45377	5.4894e-06	-3.53684	Homo sapiens molybdenum cofactor synthesis 1 (MOCS1), transcript variant 4, mRNA.	MOCS1B; MIG11; MOCS1A; KIAA0381; MOCOD	4337	ILMN_2323801	GATGATAGATTGCCTTCACCCTCACAGCGCACAAATAAAGCTACGATGCC
PMAIP1	10.0383	10.322	11.1182	7.35191	6.93619	6.51516	6.3459	6.39127	6.43331	7.42306	7.44575	7.66657	9.59611e-06	-3.5584	Homo sapiens phorbol-12-myristate-13-acetate-induced protein 1 (PMAIP1), mRNA.	NOXA; APR	5366	ILMN_2098446	CAGCCTAGAGGCAGCTATTTTACCATCTGGTATTTATGGTCTAATTTGTA
MYO7A	10.1421	10.106	10.3009	6.68158	6.79775	6.38528	8.67407	9.46066	8.49504	8.85062	9.87829	8.13004	0.000111223	-3.56147	Homo sapiens myosin VIIA (MYO7A), mRNA.	USH1B; DFNA11; NSRD2; MYU7A; DFNB2	4647	ILMN_1811719	CCATCCACCCCTCTGGCACCTGGGTTGGTCTAATCCTAGTTTGCTGTGGC
GALNT11	9.83717	11.4732	10.5039	7.01811	6.73285	7.37191	8.98884	9.32093	9.09686	9.67648	10.5469	9.67709	0.000101565	-3.56381	Homo sapiens UDP-N-acetyl-alpha-D-galactosamine:polypeptide N-acetylgalactosaminyltransferase 11 (GalNAc-T11) (GALNT11), mRNA.	FLJ21634; MGC71630	63917	ILMN_1651819	GCTCTGAGTGTCCACGGGTGAAGAAGTGAGTGTCCACGGGTGAAGAAGTG
RAB11FIP1	12.0642	12.2274	11.9997	8.5221	8.11086	8.8532	12.0754	12.06	11.9888	12.7191	12.6234	12.157	9.84607e-07	-3.60173	Homo sapiens RAB11 family interacting protein 1 (class I) (RAB11FIP1), transcript variant 3, mRNA.	FLJ22622; DKFZp686E2214; rab11-FIP1; RCP; NOEL1A; MGC78448; FLJ22524	80223	ILMN_1692219	CTGTGTGAGCTACTTAACTGACGCCCTCTTCCTCCAACTGAAGGATCGCC
PECI	10.0956	11.6636	11.0424	6.81232	7.19379	7.94681	6.93489	6.87	6.79177	6.36754	6.70085	6.40503	7.39435e-05	-3.61621	Homo sapiens peroxisomal D3,D2-enoyl-CoA isomerase (PECI), transcript variant 1, mRNA.	DRS1; KIAA0536; HCA88; dJ1013A10.3; ACBD2	10455	ILMN_2384536	GATCTGACTAACTTCACTGATATTCCCCCTGGTGGAGTAGAGGAGAAAGC
C6orf85	10.3376	10.82	10.4694	7.44671	7.13282	6.19758	9.06	9.07497	8.99287	8.68711	9.40999	8.897	1.67342e-05	-3.61665	Homo sapiens chromosome 6 open reading frame 85 (C6orf85), mRNA.	DKFZP434F011; FLJ22174	63027	ILMN_1705116	GTCCTCTCGTCTAGAAGGCACCACCTCGCTTTCATGTCCCGTGTGTTTTG
PROM2	10.1535	10.8792	10.5672	7.16891	6.89967	6.66436	10.6209	10.8943	9.86642	10.6068	10.6982	9.87646	2.21228e-05	-3.62233	Homo sapiens prominin 2 (PROM2), mRNA.	PROM-2; MGC138714	150696	ILMN_1761946	TTTGCTTGTTACTCATCTGTTGACCTACCTGGGGGAAGTAGCACCCTTGC
CD24	14.2738	14.3293	14.6848	12.2274	11.0334	9.15755	13.3865	12.7219	13.2457	9.53258	9.53544	8.80814	0.00191371	-3.6232	Homo sapiens CD24 molecule (CD24), mRNA.	CD24A	934	ILMN_2060413	TAGACACTCCCCGAAGTCTTTTGTTCGCATGGTCACACACTGATGCTTAG
BMP7	9.63443	10.6805	10.5428	6.93985	6.77176	6.25455	6.30796	6.3403	6.29395	6.39028	6.63814	6.45707	6.23693e-06	-3.63054	Homo sapiens bone morphogenetic protein 7 (osteogenic protein 1) (BMP7), mRNA.	OP-1	655	ILMN_1741566	TGGCAAGGGGTGGGCACATTGGTGTCTGTGCGAAAGGAAAATTGACCCGG
LOC57228	10.9338	13.2006	12.5145	8.49475	9.00381	8.22833	10.5454	10.9435	10.7601	10.6532	10.5162	10.5958	0.000299508	-3.64068	Homo sapiens small cell adhesion glycoprotein (SMAGP), transcript variant 1, mRNA.	MGC149454; MGC149453	57228	ILMN_2380243	AACCTACAGAAGGTGAGCCCAGTGCCATCGTCCAGATGGAGAGTGACTTG
SEPP1	9.02599	10.5039	10.144	6.30447	6.34855	6.09776	7.00083	7.50187	6.68783	6.43524	7.67605	6.66278	0.000137296	-3.64105	Homo sapiens selenoprotein P, plasma, 1 (SEPP1), transcript variant 1, mRNA.	SeP; SELP	6414	ILMN_1785071	GCCTGACAAATAAGTCAGCAGCTTATACCCACAGAAGCCAGTGCCAGTTG
CTDSPL	10.5151	11.4396	11.1975	7.39595	7.21433	7.61124	11.4551	11.5146	11.4878	11.1307	11.561	10.7943	4.26327e-06	-3.64353	Homo sapiens CTD (carboxy-terminal domain, RNA polymerase II, polypeptide A) small phosphatase-like (CTDSPL), transcript variant 2, mRNA.	SCP3; C3orf8; PSR1; HYA22	10217	ILMN_2392189	CCGGGTAGTGGAGATGCTGGTGTCTGGGTAGTCATGGATTTCTGCTGGAC
ACAD11	11.6464	11.7022	11.7581	8.40495	7.67676	8.07966	8.56484	8.77921	8.55543	8.01549	8.57989	8.08728	9.43483e-07	-3.64842	Homo sapiens acyl-Coenzyme A dehydrogenase family, member 11 (ACAD11), mRNA.	FLJ12592; MGC150619	84129	ILMN_1761058	AGAAGACCCTGACCCACTGAGGGTTTGTTGTGAGAATTGCTGAAGCCACG
ECHDC2	12.4154	12.916	12.9282	9.57767	8.91401	8.80796	11.4184	11.6251	11.1107	11.0877	12.0824	10.9797	2.23146e-05	-3.65332	Homo sapiens enoyl Coenzyme A hydratase domain containing 2 (ECHDC2), mRNA.	FLJ10948	55268	ILMN_1671568	GGTGCTGATCCTACCACCTACTGCTACCTTCCTTAGCTTCACCCTGGCTA
VAV3	10.6241	11.3658	10.7329	7.1198	6.83667	7.77216	6.55947	7.43685	6.81844	7.31733	8.22982	7.13557	5.63588e-05	-3.66471	Homo sapiens vav 3 guanine nucleotide exchange factor (VAV3), transcript variant 1, mRNA.	FLJ40431	10451	ILMN_1657679	GTTGCATTTCATGGGCCTGGGGGTTTCCTAGCAGAGGATATTGGAGCCCC
PCOLCE2	11.7106	11.9558	12.1885	8.74247	8.89722	7.12855	6.60384	6.75833	6.58217	6.2809	6.30037	6.13055	7.28204e-05	-3.69553	Homo sapiens procollagen C-endopeptidase enhancer 2 (PCOLCE2), mRNA.	PCPE2	26577	ILMN_1746888	CAGAGGAGCAGCTATCTGATTGGAAACCTGCCGACTTAGTGCGGTGATAG
HBA2	10.995	12.7835	10.5134	8.35118	7.32688	7.51143	6.09671	6.43544	6.25597	6.31204	6.25785	6.20282	0.000407947	-3.70082	Homo sapiens hemoglobin, alpha 2 (HBA2), mRNA.	HBA1	3040	ILMN_1667796	AAGTTCCTGGCTTCTGTGAGCACCGTGCTGACCTCCAAATACCGTTAAGC
TBL1X	10.5238	11.8606	11.4091	7.95894	7.55544	7.17141	9.89459	9.69365	9.60147	6.76753	6.94144	6.6777	1.67986e-05	-3.70258	Homo sapiens transducin (beta)-like 1X-linked (TBL1X), mRNA.	EBI; TBL1	6907	ILMN_1744795	GTTCAGATGACAGCGACCGCCTTTTCATTCCCCCCGCCACCTGTACTCAC
ARG2	9.63961	10.3781	10.223	6.35852	6.45517	6.25958	7.65764	7.57464	7.67511	7.15804	7.53382	7.05044	7.00781e-07	-3.72248	Homo sapiens arginase, type II (ARG2), nuclear gene encoding mitochondrial protein, mRNA.		384	ILMN_1800898	CATTTTGGGGTTAGACCTGGGACCACGGCTGGATACTCTGAGGCTGTATG
PKIB	11.3389	12.0624	11.7365	7.78275	8.78222	7.38332	10.8478	11.1223	10.5218	10.6041	11.1671	10.7612	3.30272e-05	-3.72986	Homo sapiens protein kinase (cAMP-dependent, catalytic) inhibitor beta (PKIB), transcript variant 3, mRNA.	FLJ23817; PRKACN2	5570	ILMN_2337263	CCGCCGGAATGCCTTACCAGACATCCAGAGTTCAGCTGCCACAGACGGAA
TP73L	10.5034	10.9513	10.9767	7.13282	7.69029	6.41683	9.34694	9.32334	8.80424	9.2169	10.4995	8.50606	0.000283098	-3.7305	Homo sapiens tumor protein p73-like (TP73L), mRNA.	TP63; EEC3; p63; B(p51B); p73H; p51; SHFM4; OFC8; RHS; KET; B(p51A); LMS; p73L	8626	ILMN_2138801	AGCGAGGCACCCTTACTGGCTTACCTCCTCATGGCAGCCTACTCTCCTTG
PAK6	10.4069	9.93201	10.213	6.51452	6.44848	6.38742	9.48651	9.27264	8.90963	9.59054	9.88356	9.2149	9.43483e-07	-3.73382	Homo sapiens p21(CDKN1A)-activated kinase 6 (PAK6), mRNA.	PAK5	56924	ILMN_1708223	AGGCGAACCACCTCCGGGTTTCCATCATGTCAAGGTCACAGGCATCCATG
ISL1	10.8751	12.4358	12.4284	8.60812	8.14042	7.66261	6.77584	6.98656	6.92593	7.11665	6.84743	7.20938	7.24546e-05	-3.77603	Homo sapiens ISL1 transcription factor, LIM/homeodomain, (islet-1) (ISL1), mRNA.	Isl-1	3670	ILMN_1763390	GCGTCTCGGGATTGTGTTTGACTTGTGTCTGTCCAAGAACTTTTCCCCCA
NPL	8.71187	11.3501	10.643	6.6115	6.47915	6.15082	6.27501	6.14642	6.43199	6.10634	5.96561	6.28828	0.000472452	-3.82117	Homo sapiens N-acetylneuraminate pyruvate lyase (dihydrodipicolinate synthase) (NPL), mRNA.	C1orf13; MGC61869; c112; NPL1; MGC149582	80896	ILMN_2149494	TCCATCTGTCTTTAGGAGCTCTCATTATCTCGGTCTCTGGTTCCTAATCC
ID2	11.916	11.8198	12.0463	8.13178	7.58311	8.4831	9.65933	8.89904	9.53401	10.3858	9.45117	10.0976	1.04139e-05	-3.86133	Homo sapiens inhibitor of DNA binding 2, dominant negative helix-loop-helix protein (ID2), mRNA.	GIG8; MGC26389; ID2A; ID2H	3398	ILMN_2086095	GCAGACTTTGCCTTTTTTCAAAGGTGGAGCGTGAATACCAGAAGGATCCA
CYP19A1	10.9936	10.0613	9.7077	6.20444	6.46963	6.45557	8.96397	8.23831	7.6784	8.06418	6.83667	7.75541	0.000108733	-3.87766	Homo sapiens cytochrome P450, family 19, subfamily A, polypeptide 1 (CYP19A1), transcript variant 1, mRNA.	P-450AROM; ARO; ARO1; CYP19; MGC104309; CYAR; CPV1	1588	ILMN_2387860	TGCTCCTGTTCACACCAGAGAACCAGGCTACAAGAGAAAAAGCAGAGGCC
CXorf57	11.233	11.1052	11.4423	7.16527	7.43445	7.50578	9.89907	10.0036	9.91862	10.55	11.2187	11.3796	7.36247e-07	-3.89167	Homo sapiens chromosome X open reading frame 57 (CXorf57), mRNA.	RP11-647M7.1; FLJ10178; FLJ14191	55086	ILMN_1703279	TGGCCACTCTGCATTTGCAAGGCCCGGTGGTTGACATCTGTGTGGTTTGT
EXTL2	12.0666	12.484	12.1415	7.67111	7.93656	9.21977	10.5091	11.1975	10.2217	10.5679	11.3414	10.9367	6.32508e-05	-3.95489	Homo sapiens exostoses (multiple)-like 2 (EXTL2), transcript variant 1, mRNA.	EXTR2	2135	ILMN_1797950	ATTAGCGTCTGTGTTTCACCCATTGTCTGTGTTTAGTCCTTGTTCACCAC
GPR177	11.7909	13.0467	12.5746	8.88037	7.71214	8.86197	12.5288	12.5506	12.5215	12.2659	11.9878	11.6516	3.30378e-05	-3.98591	Homo sapiens G protein-coupled receptor 177 (GPR177), transcript variant 1, mRNA.	FLJ23091; C1orf139; WLS; EVI; MGC131760; MRP; MGC14878	79971	ILMN_2283325	CCTTTGCGGTCCCAGTCCAAGGTAGGCTGGTGTCATAGTCTTCTCACTCC
SYT7	10.0307	10.9506	10.556	6.8026	6.36478	6.38341	7.25704	7.64728	7.20085	7.95881	7.8611	7.51563	2.1723e-06	-3.99552	Homo sapiens synaptotagmin VII (SYT7), mRNA.	IPCA-7; MGC150517; PCANAP7; SYT-VII	9066	ILMN_2380938	CCCCAGGGGTGGGGATTGGTGGCCACTGTTTGTATGTTCTTGAGTGCAAG
ERVWE1	12.6437	12.3433	12.0425	8.23709	8.03822	8.63589	8.31177	8.46155	7.49493	10.8659	11.7365	10.8736	1.2102e-05	-4.03942	Homo sapiens endogenous retroviral family W, env(C7), member 1 (ERVWE1), transcript variant 1, mRNA.	HERVW; HERV-7q; Env-W; HERV-W; env; HERV-W-ENV; syncytin	30816	ILMN_2079991	CCTGAGGAAATCTCAGCTGCACAACCTCTACTACGCCCCAATTCAGCAGG
PARP1	12.5215	13.0876	13.1554	9.35625	9.11267	8.11909	11.9171	11.7459	11.9619	12.2648	11.8263	12.2388	7.65e-06	-4.05883	Homo sapiens poly (ADP-ribose) polymerase family, member 1 (PARP1), mRNA.	PARP-1; PARP; pADPRT-1; ADPRT1; ADPRT; PPOL	142	ILMN_1686871	ACCAAAGCTTCGTTAGAATGTCTGCCTTACTGGTTTCCCCAGGGAAGGAA
SVEP1	9.19531	10.8351	10.8991	6.2484	6.32467	6.13791	8.18849	8.41787	7.96616	6.26622	6.21322	6.20867	3.37987e-05	-4.07282	Homo sapiens sushi, von Willebrand factor type A, EGF and pentraxin domain containing 1 (SVEP1), mRNA.	FLJ16013; POLYDOM; CCP22; C9orf13; SEL-OB; FLJ90719	79987	ILMN_2112638	GCAGGATCATCTCTCCTCGGTAGTGCCTGGGCATCCTGGAACTTATGCAA
ITGB5	9.86773	11.119	10.778	6.41487	6.64084	6.4904	9.05419	9.07123	8.83479	9.91487	9.53753	9.62148	3.45593e-06	-4.07285	Homo sapiens integrin, beta 5 (ITGB5), mRNA. XM_944688 XM_944693	FLJ26658	3693	ILMN_1796755	AGAGAAGACCTTCTAGTGAGCCTGGGCCAGGAGCCCACAGTGCCTGTACA
ERVWE1	12.4058	12.1029	11.8799	7.71136	8.10081	8.32862	8.34322	8.60862	7.32494	10.7865	11.3457	10.6606	1.44064e-05	-4.08261	Homo sapiens endogenous retroviral family W, env(C7), member 1 (ERVWE1), transcript variant 1, mRNA.	HERVW; HERV-7q; Env-W; HERV-W; env; HERV-W-ENV; syncytin	30816	ILMN_1785804	TACCGCAGACCCCTGGACCGGCCTGCTAGCCCACGATCTGATGTTAATGA
GHR	10.7068	10.55	10.235	6.55089	6.21936	6.32482	9.18939	9.00942	8.3365	6.04422	6.01672	6.05719	7.18637e-07	-4.13226	Homo sapiens growth hormone receptor (GHR), mRNA.	GHBP	2690	ILMN_1775814	GGTGGCCACATAAGCCATTATTCACTAGTATGACTAGTTGTGTCTGGCAG
CDO1	11.5738	11.7545	11.696	7.83805	7.58873	7.18843	7.63431	7.85853	7.34921	6.37752	6.67506	6.49562	2.45583e-07	-4.13638	Homo sapiens cysteine dioxygenase, type I (CDO1), mRNA.		1036	ILMN_2234187	TCCCCAGACCACAACAAACCAAAACATAAACTCATGTCTGTGTCCCATGG
FAM13A1	11.1223	11.642	11.8208	6.6386	6.97844	8.46071	8.58319	8.90382	7.78088	7.82254	8.99923	7.48616	0.000298875	-4.16911	Homo sapiens family with sequence similarity 13, member A (FAM13A), transcript variant 2, mRNA.	FLJ34562; MGC105131	10144	ILMN_1752510	AAGGACAGTGGGTTCTGTGTCCACCTTTGTGCTTTGCGAGGCCGAGCCCA
ARL4A	10.2522	12.5723	12.5993	6.96008	8.25385	7.67072	6.46114	6.59013	6.44137	6.1768	6.11035	6.1397	0.000404351	-4.17971	Homo sapiens ADP-ribosylation factor-like 4A (ARL4A), transcript variant 1, mRNA.	ARL4	10124	ILMN_1775405	GCTAAGCTGGAAGGGTGCTTATCCCTGCGTAGAAACGCCTGCCAATGCTT
C10orf116	10.1855	11.4658	11.0251	6.68158	6.48422	6.93784	6.68635	6.53185	6.40319	6.30917	6.57102	6.21305	3.69285e-06	-4.19092	Homo sapiens chromosome 10 open reading frame 116 (C10orf116), mRNA.	APM2	10974	ILMN_1680110	GGCAGCCACCACCTCCTCGGTCTGCCCCCTCATTAAAATTCACGTTCCCA
HERV-FRD	11.7125	10.5002	9.72916	6.62247	6.30947	6.37392	9.16538	8.77833	7.29025	7.12066	6.91338	6.99537	0.000275347	-4.212	Homo sapiens HERV-FRD provirus ancestral Env polyprotein (HERV-FRD), mRNA.	GLLL6191; FLJ90611; UNQ6191; MGC87585; FLJ41944	405754	ILMN_1755392	GCCTTGGACTATCATGCTACCTTACGCCTCCCGGGCCAAATTCCCTCCTC
GSTA3	9.94075	11.2821	10.9938	6.50221	6.3947	6.62501	6.20395	6.23786	6.29227	6.32482	6.13381	6.39611	3.54442e-06	-4.23159	Homo sapiens glutathione S-transferase A3 (GSTA3), mRNA.	GSTA3-3; GTA3; MGC22232	2940	ILMN_2227817	GCAGCCCAAGGAAGCCTCCCGCAGATGCAAAAGCTTTAGAAGAAGCCAGA
ITGB5	11.3676	12.312	11.9195	7.74863	7.34582	7.75945	10.6032	10.7656	10.1909	11.302	11.0142	10.7748	2.14821e-06	-4.2484	Homo sapiens integrin, beta 5 (ITGB5), mRNA. XM_944688 XM_944693	FLJ26658	3693	ILMN_2311166	GACTGTCAGGAAGGGTCGGAGTCTGTAAAACCAGCATACAGTTTGGCTTT
EYA2	10.5666	10.6913	11.162	6.75426	6.51726	6.36507	6.29564	6.26115	6.14929	6.21434	6.36936	6.12643	1.12085e-07	-4.26109	Homo sapiens eyes absent homolog 2 (Drosophila) (EYA2), transcript variant 4, mRNA.	EAB1; MGC10614	2139	ILMN_2322996	CTCCGGAATTATGCTCTTGTACCTGTGTGGCTGGGTTTCTTAGTCGTTGG
ID2	11.7836	12.0657	12.5536	7.47117	7.7921	8.31606	9.71855	9.21465	9.75435	10.3005	10.0462	10.6463	3.26613e-06	-4.27452	Homo sapiens inhibitor of DNA binding 2, dominant negative helix-loop-helix protein (ID2), mRNA.	GIG8; MGC26389; ID2A; ID2H	3398	ILMN_1793990	GGAGCAAAACCCCTGTGGACGACCCGATGAGCCTGCTATACAACATGAAC
ATP6V1C2	10.8522	10.8694	10.8377	6.71702	6.65346	6.2819	8.61856	9.53753	7.94217	8.74345	9.53015	8.29892	3.10654e-05	-4.30229	Homo sapiens ATPase, H+ transporting, lysosomal 42kDa, V1 subunit C2 (ATP6V1C2), transcript variant 2, mRNA.	VMA5; ATP6C2	245973	ILMN_1660729	ACCAGGGCTGAGGTCTGATGGGAAGGACTTGACTCCAGGTGCAGAGATGC
SPINT1	10.7755	11.169	11.2792	6.60188	7.03125	6.51002	9.25252	9.17294	9.11835	9.0489	9.27984	8.72722	2.45583e-07	-4.36017	Homo sapiens serine peptidase inhibitor, Kunitz type 1 (SPINT1), transcript variant 2, mRNA.	MANSC2; HAI1; HAI	6692	ILMN_2375992	AACTTTGGAACCAGACTCTTGCCTGTTTCCCAGGCCCACTGTGCCTCAGA
HS6ST2	9.79812	11.2679	10.7894	6.15505	6.29227	6.22852	6.23906	6.38284	6.00742	6.3351	7.21322	5.95557	2.25097e-05	-4.39319	Homo sapiens heparan sulfate 6-O-sulfotransferase 2 (HS6ST2), transcript variant L, mRNA.	MGC130022; MGC130023	90161	ILMN_2415583	CCACTGTGCTGTCAAGCATCATGATTCCGGGCAGTTTTCATTTTACTGTG
KRT23	10.7567	12.1663	12.3403	7.23499	7.39858	7.43898	9.13181	9.12242	7.96137	8.14953	7.22323	8.32036	8.94789e-05	-4.3969	Homo sapiens keratin 23 (histone deacetylase inducible) (KRT23), mRNA.	MGC26158; CK23; DKFZP434G032; K23; HAIK1	25984	ILMN_1791545	GGGCCTCCGAAGGACCTTAGACAACCTGACCATTGTCACAACAGACCTAG
C6orf60	11.4773	11.2915	11.0772	6.67569	6.85847	6.9008	7.49078	8.088	7.31797	6.18244	6.28074	6.30265	2.00404e-07	-4.47032	Homo sapiens family with sequence similarity 184, member A (FAM184A), transcript variant 1, mRNA.	FLJ13942	79632	ILMN_1696699	GCTTCTCCAGATCCCCAGCGCCAGGAGTGGTTTGCCCGGTACTTCACATT
SH3BGRL2	10.784	11.8203	11.7027	6.9914	6.93123	6.9037	9.79932	9.87266	9.70969	8.68152	8.93482	8.66691	7.61348e-07	-4.49355	Homo sapiens SH3 domain binding glutamic acid-rich protein like 2 (SH3BGRL2), mRNA.	FLJ90025	83699	ILMN_1762764	CCCTGTCTGATAGAGGGAACCCCTGTACTGAACTTTGTGTTGACCATAGC
SLC43A2	11.9558	12.8201	12.419	7.86591	7.54156	8.27345	9.05882	8.56329	8.52137	9.05022	7.61663	8.69289	1.62505e-05	-4.50466	Homo sapiens solute carrier family 43, member 2 (SLC43A2), mRNA.	FLJ23848; LAT4; MGC34680	124935	ILMN_1787127	TGGCCCACCAACCCGCCCACCTTGACTGCCCCCAGAAGTGTGTCTTGAGA
DHRS9	11.8263	10.1787	10.0255	6.19865	6.14012	6.13124	6.30417	6.08632	6.12161	6.16429	6.11261	5.98993	1.86905e-05	-4.52016	Homo sapiens dehydrogenase/reductase (SDR family) member 9 (DHRS9), transcript variant 1, mRNA.	RDHL; 3alpha-HSD; RETSDR8; RDH15	10170	ILMN_1733998	GCCCATTCAAAATGATCTTTACCGTGGCCTGCCCCATGCTTATGGTCCCC
ELF5	10.4235	10.4117	10.5666	5.977	5.7435	6.04231	8.18478	7.76529	7.13055	8.12846	7.62408	8.14664	1.00986e-06	-4.54636	Homo sapiens E74-like factor 5 (ets domain transcription factor) (ELF5), transcript variant 1, mRNA.	ESE2	2001	ILMN_1813270	TGCCCCTAGGACTTCTGTTTCACCAGAGCAGGAATCAAGTGGTGAGGCAC
NRP1	10.9684	11.2168	10.991	6.50031	6.76991	6.14029	7.66786	7.70665	7.29109	6.19299	6.05502	6.2229	1.03437e-07	-4.58855	Homo sapiens neuropilin 1 (NRP1), transcript variant 1, mRNA.	NRP; CD304; DKFZp781F1414; VEGF165R; DKFZp686A03134	8829	ILMN_1699574	CCTTCCCACATTGCTAGACGTCTCACTCAAAGACATTTGTTGGGAGTCAC
EFEMP1	13.9018	15.0853	14.6683	9.63874	11.0783	9.12634	6.99501	7.16776	6.68346	6.51815	6.5038	6.38885	5.25446e-05	-4.604	Homo sapiens EGF-containing fibulin-like extracellular matrix protein 1 (EFEMP1), transcript variant 2, mRNA.	FBNL; MLVT; FLJ35535; FBLN3; DRAD; S1-5; MGC111353; DHRD; MTLV	2202	ILMN_2350634	ACCGATGTGTTTGCCCAGTCTCAAATGCCATGTGCCGAGAACTGCCCCAG
EPHB4	12.268	12.0047	11.9907	7.7965	7.4383	7.19439	10.0218	10.3121	9.55267	10.4861	10.6739	10.5054	2.80739e-07	-4.6114	Homo sapiens EPH receptor B4 (EPHB4), mRNA.	MYK1; HTK; TYRO11	2050	ILMN_2214910	CATGTCTGTTTCCAGAACAGTGCCTTGGTCATCCCACATCCCCGGACCCC
ATP6V1B1	12.2659	12.8118	12.695	8.84179	8.4717	6.54439	12.7137	13.7507	12.3385	11.8172	13.0435	11.5087	0.000420171	-4.63829	Homo sapiens ATPase, H+ transporting, lysosomal 56/58kDa, V1 subunit B1 (ATP6V1B1), mRNA.	VATB; VPP3; ATP6B1; MGC32642; RTA1B; VMA2	525	ILMN_1812073	TCCCGGTGCTGCGGAAGAACTGAAGGTTGCGATGCCTTACTCTGACGGGA
CSF3R	13.176	13.6191	13.3308	9.31948	8.10383	8.73551	11.2125	12.2648	10.288	9.67272	10.2345	9.64962	5.5132e-05	-4.65567	Homo sapiens colony stimulating factor 3 receptor (granulocyte) (CSF3R), transcript variant 4, mRNA.	GCSFR; CD114	1441	ILMN_2371280	GACCAGATCATGCTCCATCCAGCCCCACCCAATGGCCTTTTGTGCTTGTT
F5	10.1109	12.2214	11.2775	6.49833	6.52333	6.56903	6.78467	7.09619	6.60615	6.52152	6.63004	6.43019	2.46031e-05	-4.67303	Homo sapiens coagulation factor V (proaccelerin, labile factor) (F5), mRNA.	PCCF; factor V; FVL	2153	ILMN_1709233	TCTTGGTGGGGAGATTACTGGGAACCCTTCCGTGCCCGTCTGAATGCCCA
INSL4	11.8198	11.2991	11.1588	6.5785	7.07792	6.41935	8.69749	8.40274	7.44737	8.71712	7.85752	8.67078	9.18818e-06	-4.73396	Homo sapiens insulin-like 4 (placenta) (INSL4), mRNA.	EPIL; PLACENTIN	3641	ILMN_1720540	GCAGCAGAGCTGAGGGGATGTGGTCCCCGATTTGGAAAACACTTGCTGTC
GPR172B	11.7476	11.7844	11.5688	6.61765	6.63552	7.60918	6.45463	6.36084	6.36783	6.40263	6.74041	6.29991	7.36247e-07	-4.74614	Homo sapiens G protein-coupled receptor 172B (GPR172B), mRNA.	FLJ10060; GPCR; PAR2; GPCR42	55065	ILMN_1683492	AGGCTTCCCCCAACACAGGAACGCTCATGGACACCTGCACACTCCACAGA
EFEMP1	11.9701	13.5877	12.8811	8.34156	8.41104	7.44618	6.28967	6.43544	6.26973	6.43654	6.22932	6.18541	1.18877e-05	-4.74669	Homo sapiens EGF-containing fibulin-like extracellular matrix protein 1 (EFEMP1), transcript variant 1, mRNA.	FBNL; MLVT; FLJ35535; FBLN3; DRAD; S1-5; MGC111353; DHRD; MTLV	2202	ILMN_1735877	TCCTGGCATCCAGAGTGACAGTGAACTTAAGCAAATTACCCTCCTACCCA
KRT80	11.2271	12.1465	11.8097	7.12714	6.8693	6.9037	9.82407	9.55766	10.2589	7.6196	6.81083	7.92912	3.72017e-06	-4.76104	Homo sapiens keratin 80 (KRT80), transcript variant 1, mRNA.	KB20	144501	ILMN_1705814	GAGGGTGCTGATTGGTGCTTTTCCTCAGGCTCTTCATTGGTTTCCAAGGG
LRP5	11.0251	11.5065	11.437	6.83105	6.40784	6.36507	7.77	8.56583	7.90307	8.83462	8.70246	8.77175	3.65578e-07	-4.78825	Homo sapiens low density lipoprotein receptor-related protein 5 (LRP5), mRNA.	OPS; LR3; BMND1; HBM; VBCH2; LRP7; OPPG	4041	ILMN_1702775	GACCTCGGCCGGGCCACTCTGGCTTCTCTGTGCCCCTGTAAATAGTTTTA
TSC22D1	9.89997	12.7137	13.1314	6.43283	7.46948	7.34234	10.0888	10.5155	9.43872	10.4319	10.9247	10.3961	0.000857635	-4.83348	Homo sapiens TSC22 domain family, member 1 (TSC22D1), transcript variant 2, mRNA.	TSC22; RP11-269C23.2; DKFZp686O19206; TGFB1I4; MGC17597	8848	ILMN_1692177	TCCCAATGGTGTAGACCAGTGGCGATGGATCTAGGAGTTTACCAACTGAG
GPR56	13.5498	13.7329	13.7967	8.8375	9.55071	8.17379	11.9701	11.4669	11.52	12.196	12.0141	11.9575	2.28309e-06	-4.83914	Homo sapiens G protein-coupled receptor 56 (GPR56), transcript variant 2, mRNA.	BFPP; DKFZp781L1398; TM7LN4; TM7XN1	9289	ILMN_2352097	GCCAACATTCAGTCTGGTATGTGAGGCGTGCGTGAAGCAAGAACTCCTGG
CDO1	11.8678	12.6214	12.208	7.28207	7.77086	7.08095	8.01145	8.36799	7.83524	6.81633	7.66954	6.7502	2.51237e-06	-4.85444	Homo sapiens cysteine dioxygenase, type I (CDO1), mRNA.		1036	ILMN_1753931	GCAACTTCGGGCTCGCTGGAGAACAACTAAGGGGCACCAAACCCTCTGAG
ZNF750	11.4669	11.1459	10.6772	6.30842	6.20282	6.17098	9.49206	9.56407	8.43857	8.39148	8.28211	8.35055	1.96616e-06	-4.86926	Homo sapiens zinc finger protein 750 (ZNF750), mRNA.	FLJ13841; MGC125668; Zfp750; MGC125667	79755	ILMN_1700583	CACACACACGCCTTCCAAGGTGGCAAGCTACAACACCTCTGAACTGGCAC
FBN2	13.935	14.7199	14.3778	8.47665	8.63683	11.2593	10.8466	10.964	11.3522	11.1177	11.5877	10.9815	0.00028856	-4.88667	Homo sapiens fibrillin 2 (FBN2), mRNA.	CCA	2201	ILMN_1670899	GGCCAAAGCACATGCAGGCTCCTGGTTGTTCCTCTCAAACCTGTGCTGAC
PEG10	10.8955	11.5789	11.2311	6.35852	6.21532	6.34855	7.30243	7.73621	7.16776	7.26646	6.63967	6.90975	2.78526e-07	-4.92772	PREDICTED: Homo sapiens paternally expressed 10 (PEG10), mRNA.		23089	ILMN_1763359	TACAGTTCCAAGATTGACAACAGAGAACAACCTGCTGGAAAGACCTGGGC
ITGB5	12.9022	13.9592	13.7651	8.53203	8.13278	8.83128	12.0967	12.312	11.7898	13.0629	12.8497	12.9022	1.16254e-06	-5.04348	Homo sapiens integrin, beta 5 (ITGB5), mRNA. XM_944688 XM_944693	FLJ26658	3693	ILMN_1668374	GGCTATGCCTTGCACACAGGTGTTGGTGATGGGGCTGTTGAGATGCCTGT
JUN	14.5476	14.4992	14.8687	9.64912	8.96939	10.1484	6.62406	6.3857	7.22059	6.6681	7.35809	6.64651	3.39644e-06	-5.04952	Homo sapiens jun oncogene (JUN), mRNA.	AP1; c-Jun	3725	ILMN_1806023	GGGAGGTTTGTGAGAGCGAGGCTGAGCCTACAGATGAACTCTTTCTGGCC
GPR56	13.5665	14.0131	14.125	8.77327	9.4747	8.25803	12.0583	11.4055	11.6601	12.4726	12.208	12.3081	1.75428e-06	-5.06619	Homo sapiens G protein-coupled receptor 56 (GPR56), transcript variant 3, mRNA.	BFPP; DKFZp781L1398; TM7LN4; TM7XN1	9289	ILMN_2384122	GTAGATTGCTGGCCTGTTGTAGGTGGTAGGGACACAGATGACCGACCTGG
DAB2	12.3219	12.6437	12.0206	7.33452	6.86507	7.4994	10.26	10.4012	10.4663	9.76042	9.73546	8.94325	6.83745e-07	-5.09572	Homo sapiens disabled homolog 2, mitogen-responsive phosphoprotein (Drosophila) (DAB2), mRNA.	FLJ26626; DOC2; DOC-2	1601	ILMN_2128428	GCTCCTGGGTTCAAGTAGTATTACCACCCTTTCACAAGCAACAGACTCTC
FRAS1	10.518	12.2994	11.9001	6.88109	6.20282	6.33377	7.12248	7.36774	6.72419	7.92661	9.44051	7.01039	0.000181698	-5.09998	Homo sapiens Fraser syndrome 1 (FRAS1), mRNA.	KIAA1500; FLJ22031; FLJ14927; DKFZp686P08111; DKFZp686I05113	80144	ILMN_1806667	GCTTTGCTGCCCTTTTATTGTACCCCAGGCCTCCTAGAGGACTCCTGCAG
	12.2939	12.603	12.4309	6.81638	7.11251	8.06001	10.6241	10.5904	9.93937	6.91247	7.59939	7.81364	3.94821e-06	-5.11296	Homo sapiens mRNA; cDNA DKFZp779M2422 (from clone DKFZp779M2422)		NA	ILMN_1905548	CCCATAGTAATTTTCCTCCAAAATGCAATAGCTCATTCCCTCAACTGCAG
CCR7	11.7882	11.4892	12.0193	6.66716	6.78514	6.09055	7.25614	8.06496	6.76426	6.87108	7.20391	6.77371	2.29645e-06	-5.2513	Homo sapiens chemokine (C-C motif) receptor 7 (CCR7), mRNA.	CMKBR7; EBI1; CD197; CDw197; BLR2	1236	ILMN_1715131	GGAGGGTGACAGTGGCCGCCCAAGGCCCACGAGCTTGTTCTTTGTTCTTT
DAB2	13.0842	12.6797	11.7328	7.6304	6.96766	7.11794	11.0827	11.274	10.9716	9.81844	9.54175	8.971	3.44942e-06	-5.26025	Homo sapiens disabled homolog 2, mitogen-responsive phosphoprotein (Drosophila) (DAB2), mRNA.	FLJ26626; DOC2; DOC-2	1601	ILMN_1764228	GAACACCTGCCTTCTACCCTCTGGTTGGGAGATGCAGCCACCACATCCCT
NFE2L3	12.8871	13.5527	13.3377	8.0614	7.85056	8.01956	10.669	10.65	10.6958	11.6283	11.5513	10.824	2.13725e-07	-5.28198	Homo sapiens nuclear factor (erythroid-derived 2)-like 3 (NFE2L3), mRNA.	NRF3	9603	ILMN_2049766	CCCAGTAAGACTTTCCATCTTGGCAGCCATCCTTTTTAAGAGTAAGTTGG
FAM3B	11.4059	12.1875	11.9319	6.65379	6.36711	6.65275	6.23076	6.13688	6.3348	6.18772	6.21111	6.1032	5.6803e-08	-5.28387	Homo sapiens family with sequence similarity 3, member B (FAM3B), transcript variant 2, mRNA.	2-21; C21orf76; C21orf11; ORF9; PANDER; PRED44	54097	ILMN_2355486	CTGGACCGATGACAAAGTTTATTCAGAGTGCTGCTCCAAAATCCCTGCTC
CNTNAP2	11.4314	11.3161	11.4111	5.977	6.1297	6.04486	10.3615	10.1066	9.91116	11.8544	12.248	11.5071	5.6803e-08	-5.33568	Homo sapiens contactin associated protein-like 2 (CNTNAP2), mRNA.	NRXN4; CDFE; DKFZp781D1846; CASPR2	26047	ILMN_1690223	TTTTCAGTGAGCGTGGTGACTGCAGAGGTTAGTGCTGTGAAAAGCTGGGC
MPP1	11.2311	11.8027	11.8465	6.17846	6.47675	6.19299	10.2265	9.99686	9.58642	10.984	11.0871	10.8356	1.17686e-07	-5.34403	Homo sapiens membrane protein, palmitoylated 1, 55kDa (MPP1), mRNA.	AAG12; EMP55; DXS552; DXS552E; PEMP; MRG1	4354	ILMN_1733675	GTCTTCTTGCTCAGGCTCCTGAAGGGTTGATTCTCCTGATAGATGGGGCC
MBNL3	12.2118	13.1718	12.6104	7.00674	6.93123	7.65586	11.5547	12.0437	10.8772	7.81281	9.03254	8.24959	6.99592e-06	-5.46671	Homo sapiens muscleblind-like 3 (Drosophila) (MBNL3), transcript variant R, mRNA.	MBLX39; MBLX; FLJ11316; CHCR; MBXL	55796	ILMN_2303166	GCACCCGCTTCAAATATTGTGCCCATGATGCACGGTGCTACACCTACCAC
PUNC	10.8356	12.3905	11.7602	6.13449	6.21936	6.17514	7.52625	7.6716	7.50308	6.72186	6.79083	6.59823	1.2506e-06	-5.48576	Homo sapiens immunoglobulin superfamily, DCC subclass, member 3 (IGDCC3), mRNA.	HsT18880	9543	ILMN_1744635	CTGGGCTGACGCCCCCTTGCCTCTGCCTGGTACCCACATGACTTGGAACT
SIGLEC6	12.2496	12.8999	12.3202	6.29227	6.34855	8.31961	6.66878	6.73119	6.55947	6.71804	6.59956	6.47675	1.71994e-05	-5.50307	Homo sapiens sialic acid binding Ig-like lectin 6 (SIGLEC6), transcript variant 2, mRNA.	CD33L1; CD327; SIGLEC-6; OBBP1; CD33L; CDw327	946	ILMN_2299095	CAGGGTTGGTCCCTTCTAAGGCCTCTCTTGTTGGCTTGTAGATGGCTGTC
EGR1	14.2579	14.2429	14.2257	7.76229	7.18941	11.0562	6.73075	6.20867	6.43199	6.46073	7.1317	7.14526	0.000621303	-5.5729	Homo sapiens early growth response 1 (EGR1), mRNA.	G0S30; AT225; TIS8; ZNF225; NGFI-A; KROX-24; ZIF-268	1958	ILMN_1762899	CGTCTTGGTGCCTTTTGTGTGATGCGCCTTGCTGATGGCTTGACATGTGC
SLC27A2	11.4568	12.345	12.0913	6.43047	6.47675	6.23459	6.38928	6.41459	6.35003	7.92589	7.24831	7.73615	2.00404e-07	-5.58377	Homo sapiens solute carrier family 27 (fatty acid transporter), member 2 (SLC27A2), mRNA.	HsT17226; FATP2; FACVL1; hFACVL1; VLACS; VLCS; ACSVL1	11001	ILMN_1700831	GACCCTGGTGGAGGAGGGCTTTAACCCTGCTGTCATCAAAGATGCCTTGT
SEMA6A	12.115	13.0352	12.4462	7.16388	7.14101	6.45788	11.2557	11.5921	10.699	11.6715	12.9022	11.561	6.23458e-06	-5.6112	Homo sapiens sema domain, transmembrane domain (TM), and cytoplasmic domain, (semaphorin) 6A (SEMA6A), mRNA.	VIA; KIAA1368; sema VIa; SEMAQ; SEMA; SEMA6A1; HT018	57556	ILMN_1713529	GGTCCATAAACCCGAGTGTGCCTTTGCTTTCCACCCTTGCTAGACACTGG
PEG3	13.9404	14.2798	13.9124	7.22187	7.72872	9.94972	12.9437	13.176	12.756	11.7456	12.6797	12.0583	6.34952e-05	-5.7441	Homo sapiens paternally expressed 3 (PEG3), mRNA.	DKFZp781A095; ZSCAN24; KIAA0287; PW1	5178	ILMN_1675331	CTTCCTGCCTTAAGTGACAAGTAGCAACATGGCTTGGGTCCCCTGTGCAG
PEG10	11.9679	12.2592	12.3616	6.69558	6.34855	6.13347	8.08628	8.04719	8.03512	7.79289	7.07628	7.67146	7.27825e-08	-5.80368	Homo sapiens paternally expressed 10 (PEG10), transcript variant 1, mRNA. XM_940378	Mart2; MEF3L; Mar2; HB-1; KIAA1051; Edr; RGAG3	23089	ILMN_2297626	CGGAGGGAACTGCAGGGAGACCAACTTATTTAGAGCGAATTGGACATGGA
SLC13A4	12.3285	12.5506	11.9052	6.41487	6.54228	6.40249	6.7658	6.60553	6.44288	6.2747	6.38528	6.32032	1.92992e-08	-5.80824	Homo sapiens solute carrier family 13 (sodium/sulfate symporters), member 4 (SLC13A4), mRNA.	SUT1; SUT-1	26266	ILMN_1663723	GGCAAAGAAAACCACTAGGACCACCAGGAGCACACAACCCCAGACCCACG
ACSS1	11.8902	12.816	12.7886	6.04213	6.12764	6.13552	6.31415	6.20461	6.1984	6.2179	6.03114	6.22097	5.6803e-08	-6.39649	Homo sapiens acyl-CoA synthetase short-chain family member 1 (ACSS1), nuclear gene encoding mitochondrial protein, mRNA.	AceCS2L; MGC33843; ACAS2L; FLJ45659	84532	ILMN_1752269	AGTACCCACTCGGTCGTGGTTGTGCTGGCCTCTTGGGTGAGTGAACCTGT
CYP2J2	13.1596	13.3073	13.165	6.51672	6.33822	7.49466	8.20617	8.4717	6.87136	6.42589	6.37824	6.15437	3.11153e-06	-6.42742	Homo sapiens cytochrome P450, family 2, subfamily J, polypeptide 2 (CYP2J2), mRNA.	CPJ2	1573	ILMN_1758731	AGACATGGCACGTGTTCTGAAACCACTGGTGTCTGCTCAGATGTGTTGGG
COLEC12	11.9101	13.2158	13.0118	6.54644	6.19856	6.00966	10.3363	10.844	9.63594	10.7184	11.24	10.4771	2.52243e-06	-6.46102	Homo sapiens collectin sub-family member 12 (COLEC12), mRNA.	CLP1; SCARA4; SRCL; NSR2	81035	ILMN_1689088	GTGCACATGGACTGAATCACATAGATTCTCCTCCGTCAGTAACCGTGCGA
PAGE4	14.0987	14.3214	14.4992	7.76383	7.89406	6.84938	8.4131	7.9586	7.83524	7.19229	7.12385	6.78649	1.93542e-07	-6.80399	Homo sapiens P antigen family, member 4 (prostate associated) (PAGE4), mRNA.	GAGE-9; JM27; PAGE-4; PAGE-1; GAGEC1; FLJ35184	9506	ILMN_1782754	TGCCAGGAAATGGATCTGGAAAAGACTCGGAGTGAGCGTGGAGATGGCTC
SLC40A1	13.8315	13.5969	12.9627	6.54003	6.26786	6.4143	10.7205	10.0888	9.3245	8.76114	9.50697	9.21121	6.9836e-07	-7.05628	Homo sapiens solute carrier family 40 (iron-regulated transporter), member 1 (SLC40A1), mRNA.	IREG1; HFE4; MST079; FPN1; MTP1; MSTP079; SLC11A3	30061	ILMN_2053103	GGGTGTAAGCCTTCAGCCTGGCAAGTTACATGTAGAAAGCCCACACTTGT
SLC22A11	14.0358	14.0937	13.8585	7.73378	6.61765	6.45326	9.44482	8.8075	7.74028	7.51168	6.73784	7.06722	3.11153e-06	-7.06111	Homo sapiens solute carrier family 22 (organic anion/urate transporter), member 11 (SLC22A11), mRNA.	OAT4; MGC34282; hOAT4	55867	ILMN_1735386	CACCCCCCAGGGCAGGTATCAGGGTGAACTGATCTTAGCACCGGCCAAAT
