# Supplementary material for: Genome-wide expression profile of first trimester villous and extravillous human trophoblast cells
Source: Placenta. 2011 Jan;32(1-3):33–43. doi: 10.1016/j.placenta.2010.10.010 (PMC3065343; doi:10.1016/j.placenta.2010.10.010)
Supplement: Suppl Table 4 — : Co-ordinated regulation of genes in KEGG pathways. Average hybridization signals are shown for transcripts significantly altered in Fatty-acid metabolism (KEGG 00071), ECM-receptor interactions (KEGG 4512), Focal Adhesion (KEGG 4510) and Fatty-acid metabolism KEGG 00071) pathways. [file mmc4.xls]

## Sheet: FAK pathway
Transcripts signficantly altered (q<0.01) that are involved in the Focal Adhesion Kinase pathway (FAK) Kegg ID 4510.
Gene Symbol	log2 hybridisation signal		Significance of difference in expression (EVT - VT q-value)	Magitude of difference in expression (EVT - VT log2 hybridisation signal)	Definition	Synonyms
	VT mean	EVT mean
ITGA5	8.67383	13.6566	0.000210607	4.98281	Homo sapiens integrin, alpha 5 (fibronectin receptor, alpha polypeptide) (ITGA5), mRNA.	CD49e; VLA5A; FNRA
FLNC	6.98685	11.4313	2.88604e-05	4.44445	Homo sapiens filamin C, gamma (actin binding protein 280) (FLNC), mRNA.	FLN2; ABPL; ABPA; FLJ10186; ABP-280; ABP280A
ITGA1	6.22883	10.4866	2.53303e-06	4.25779	Homo sapiens integrin, alpha 1 (ITGA1), mRNA.	CD49a; VLA1
COL5A1	7.0131	10.4363	2.66184e-05	3.42317	Homo sapiens collagen, type V, alpha 1 (COL5A1), mRNA.
LAMB3	6.4486	9.79691	6.10694e-06	3.34831	Homo sapiens laminin, beta 3 (LAMB3), transcript variant 1, mRNA.	LAMNB1
FN1	6.92524	9.96985	1.55333e-05	3.0446	Homo sapiens fibronectin 1 (FN1), transcript variant 3, mRNA.	DKFZp686H0342; DKFZp686I1370; MSF; CIG; LETS; DKFZp686O13149; FN; DKFZp686F10164; FINC
FN1	6.8786	9.85709	2.31392e-05	2.9785	Homo sapiens fibronectin 1 (FN1), transcript variant 6, mRNA.	DKFZp686H0342; DKFZp686I1370; MSF; CIG; LETS; DKFZp686O13149; FN; DKFZp686F10164; FINC
ERBB2	9.89563	12.6169	0.000256389	2.7213	Homo sapiens v-erb-b2 erythroblastic leukemia viral oncogene homolog 2, neuro/glioblastoma derived oncogene homolog (avian) (ERBB2), transcript variant 1, mRNA.	c-erb B2; CD340; HER2; NGL; NEU; HER-2/neu; HER-2; TKR1
LAMA3	6.22302	8.7562	8.88958e-05	2.53318	Homo sapiens laminin, alpha 3 (LAMA3), transcript variant 1, mRNA.	LOCS; E170; lama3a; LAMNA
COL4A1	12.4004	14.9307	0.000109394	2.53029	Homo sapiens collagen, type IV, alpha 1 (COL4A1), mRNA.	arresten
PGF	9.89855	12.242	0.00546082	2.34349	Homo sapiens placental growth factor (PGF), mRNA.	PLGF; PGFL; PlGF-2; D12S1900; SHGC-10760
LAMA4	6.94979	9.16231	0.00756932	2.21252	Homo sapiens laminin, alpha 4 (LAMA4), mRNA.	LAMA3; DKFZp686D23145; LAMA4*-1
ACTN1	11.9575	14.1308	0.000894121	2.17328	Homo sapiens actinin, alpha 1 (ACTN1), mRNA.	FLJ40884
ITGA3	8.06188	10.0106	0.000314682	1.9487	Homo sapiens integrin, alpha 3 (antigen CD49C, alpha 3 subunit of VLA-3 receptor) (ITGA3), transcript variant a, mRNA.	GAP-B3; FLJ34704; VLA3a; VL3A; MSK18; VCA-2; FLJ34631; GAPB3; CD49C
LAMA3	6.13619	8.06661	0.00113855	1.93042	Homo sapiens laminin, alpha 3 (LAMA3), transcript variant 1, mRNA.	LOCS; E170; lama3a; LAMNA
FN1	6.24283	8.09637	0.00119913	1.85354	Homo sapiens fibronectin 1 (FN1), transcript variant 7, mRNA.	DKFZp686H0342; DKFZp686I1370; MSF; CIG; LETS; DKFZp686O13149; FN; DKFZp686F10164; FINC
COL4A2	8.91015	10.4961	0.00271696	1.58595	Homo sapiens collagen, type IV, alpha 2 (COL4A2), mRNA.	FLJ22259; DKFZp686I14213
MAPK3	9.95051	11.5028	8.88958e-05	1.55224	Homo sapiens mitogen-activated protein kinase 3 (MAPK3), transcript variant 2, mRNA.	PRKM3; ERK1; MGC20180; P44MAPK; HS44KDAP; P44ERK1; HUMKER1A
MAPK3	10.901	12.4144	0.000760529	1.51348	Homo sapiens mitogen-activated protein kinase 3 (MAPK3), mRNA.	PRKM3; ERK1; P44MAPK; P44ERK1
CAPN2	6.87096	8.34833	0.00198564	1.47737	Homo sapiens calpain 2, (m/II) large subunit (CAPN2), mRNA.	mCANP; FLJ39928; CANPml; CANPL2
FLNB	10.9629	12.409	0.00449416	1.44604	Homo sapiens filamin B, beta (actin binding protein 278) (FLNB), mRNA.	FLN1L; filamin B; FH1; DKFZp686A1668; AOI; ABP-278; SCT; TAP; TABP
VASP	6.87079	8.31136	0.00767296	1.44057	Homo sapiens vasodilator-stimulated phosphoprotein (VASP), mRNA.
MAPK9	7.44407	8.82242	0.00417927	1.37835	Homo sapiens mitogen-activated protein kinase 9 (MAPK9), transcript variant JNK2-a2, mRNA.	SAPK; JNK2B; JNK2BETA; p54aSAPK; p54a; JNK2ALPHA; PRKM9; JNK2A; JNK-55; JNK2
COL6A1	6.58812	7.94038	0.000781243	1.35226	Homo sapiens collagen, type VI, alpha 1 (COL6A1), mRNA.	OPLL
LAMA4	6.59027	7.84748	0.00984017	1.25721	Homo sapiens laminin, alpha 4 (LAMA4), mRNA.	LAMA3; DKFZp686D23145; LAMA4*-1
MAPK9	10.1418	11.3845	0.000146076	1.24271	Homo sapiens mitogen-activated protein kinase 9 (MAPK9), transcript variant JNK2-a2, mRNA.	SAPK; JNK2B; JNK2BETA; p54aSAPK; p54a; JNK2ALPHA; PRKM9; JNK2A; JNK-55; JNK2
PDGFB	7.32651	8.48314	0.000106881	1.15663	Homo sapiens platelet-derived growth factor beta polypeptide (simian sarcoma viral (v-sis) oncogene homolog) (PDGFB), transcript variant 1, mRNA.	FLJ12858; PDGF2; c-sis; SSV; SIS
PTK2	12.0722	13.2177	0.00756932	1.14542	Homo sapiens PTK2 protein tyrosine kinase 2 (PTK2), transcript variant 2, mRNA.	pp125FAK; FAK; FAK1; FADK
ITGB1	13.4043	14.4939	0.000344129	1.08958	Homo sapiens integrin, beta 1 (fibronectin receptor, beta polypeptide, antigen CD29 includes MDF2, MSK12) (ITGB1), transcript variant 1A, mRNA.	GPIIA; VLAB; MDF2; FNRB; CD29; MSK12
PAK2	8.66108	9.58012	0.00356201	0.919046	Homo sapiens p21 (CDKN1A)-activated kinase 2 (PAK2), mRNA.	PAK65; PAKgamma
MRLC2	13.7265	14.6218	0.00247725	0.895369	Homo sapiens myosin regulatory light chain MRLC2 (MRLC2), mRNA.	MLC-B
MYLC2PL	6.11678	6.92382	0.000997923	0.807034	Homo sapiens myosin light chain 2, precursor lymphocyte-specific (MYLC2PL), mRNA.	PLRLC
PIK3CD	6.37906	7.15484	0.000952786	0.775786	Homo sapiens phosphoinositide-3-kinase, catalytic, delta polypeptide (PIK3CD), mRNA.	p110D
SRC	8.04934	8.80584	0.00926509	0.756496	Homo sapiens v-src sarcoma (Schmidt-Ruppin A-2) viral oncogene homolog (avian) (SRC), transcript variant 2, mRNA.	SRC1; p60-Src; c-SRC; ASV
PTEN	9.83081	10.5202	0.00330341	0.689344	Homo sapiens phosphatase and tensin homolog (PTEN), mRNA.	MMAC1; MHAM; TEP1; BZS; PTEN1; MGC11227
VAV2	6.47172	7.14703	0.00164874	0.675307	Homo sapiens vav 2 guanine nucleotide exchange factor (VAV2), mRNA.
MRCL3	14.0315	14.6283	0.00183744	0.59687	Homo sapiens myosin, light chain 12A, regulatory, non-sarcomeric (MYL12A), mRNA.	MLCB; MRLC3
LAMB4	6.9422	6.38281	0.000753265	-0.559388	Homo sapiens laminin, beta 4 (LAMB4), mRNA.
PRKCA	7.2546	6.5241	0.0064471	-0.730499	Homo sapiens protein kinase C, alpha (PRKCA), mRNA.	MGC129901; MGC129900; PRKACA; PKCA; AAG6; PKC-alpha
ITGB8	7.01301	6.27624	0.00140301	-0.73677	Homo sapiens integrin, beta 8 (ITGB8), mRNA.
PAK4	8.62975	7.87584	0.00301319	-0.753918	Homo sapiens p21 protein (Cdc42/Rac)-activated kinase 4 (PAK4), transcript variant 3, mRNA.
PAK2	7.44205	6.55685	0.00202897	-0.885194	PREDICTED: Homo sapiens p21 (CDKN1A)-activated kinase 2 (PAK2), mRNA.
BRAF	8.10844	7.14711	0.00199126	-0.961328	Homo sapiens v-raf murine sarcoma viral oncogene homolog B1 (BRAF), mRNA.	B-raf 1; MGC138284; BRAF1; MGC126806; RAFB1
COL1A2	8.11603	6.91534	0.00310353	-1.20069	Homo sapiens collagen, type I, alpha 2 (COL1A2), mRNA.	OI4
MGC18216	9.7182	8.46062	0.00344835	-1.25758	PREDICTED: Homo sapiens hypothetical protein MGC18216 (MGC18216), mRNA.
LAMA5	14.0297	12.5058	0.00176434	-1.52389	Homo sapiens laminin, alpha 5 (LAMA5), mRNA.	KIAA1907
LAMB1	9.91333	7.8651	0.00150451	-2.04823	Homo sapiens laminin, beta 1 (LAMB1), mRNA.	MGC142015; CLM
BCL2	8.47881	6.41209	2.66184e-05	-2.06672	Homo sapiens B-cell CLL/lymphoma 2 (BCL2), nuclear gene encoding mitochondrial protein, transcript variant alpha, mRNA.	Bcl-2
MET	8.60953	6.48857	4.01075e-06	-2.12096	Homo sapiens met proto-oncogene (hepatocyte growth factor receptor) (MET), transcript variant 2, mRNA.	RCCP2; HGFR; AUTS9
EGFR	9.1362	6.80238	0.000348966	-2.33382	Homo sapiens epidermal growth factor receptor (erythroblastic leukemia viral (v-erb-b) oncogene homolog, avian) (EGFR), transcript variant 2, mRNA.	ERBB1; HER1; ERBB; mENA; PIG61
LAMB1	10.8722	8.50139	0.000132332	-2.37081	Homo sapiens laminin, beta 1 (LAMB1), mRNA.	MGC142015; CLM
EGFR	12.3667	9.88619	0.00106634	-2.48047	Homo sapiens epidermal growth factor receptor (erythroblastic leukemia viral (v-erb-b) oncogene homolog, avian) (EGFR), transcript variant 1, mRNA.	ERBB1; ERBB; mENA
BCL2	9.33134	6.69724	4.29175e-05	-2.6341	Homo sapiens B-cell CLL/lymphoma 2 (BCL2), nuclear gene encoding mitochondrial protein, transcript variant alpha, mRNA.	Bcl-2
CCND3	12.591	9.81832	0.00102544	-2.77268	Homo sapiens cyclin D3 (CCND3), mRNA.
VAV3	10.9076	7.24288	5.63588e-05	-3.66471	Homo sapiens vav 3 guanine nucleotide exchange factor (VAV3), transcript variant 1, mRNA.	FLJ40431
PAK6	10.184	6.45014	9.43483e-07	-3.73382	Homo sapiens p21(CDKN1A)-activated kinase 6 (PAK6), mRNA.	PAK5
ITGB5	10.5882	6.51537	3.45593e-06	-4.07285	Homo sapiens integrin, beta 5 (ITGB5), mRNA. XM_944688 XM_944693	FLJ26658
ITGB5	11.8664	7.61797	2.14821e-06	-4.2484	Homo sapiens integrin, beta 5 (ITGB5), mRNA. XM_944688 XM_944693	FLJ26658
ITGB5	13.5422	8.4987	1.16254e-06	-5.04348	Homo sapiens integrin, beta 5 (ITGB5), mRNA. XM_944688 XM_944693	FLJ26658
JUN	14.6385	9.58895	3.39644e-06	-5.04952	Homo sapiens jun oncogene (JUN), mRNA.	AP1; c-Jun
This Table includes transcripts recognised by more than one probe on the microarray.

## Sheet: ECM interaction pathway
Transcripts signficantly altered (q<0.01) that are involved in the ECM-receptor interaction pathway Kegg ID 4512.
Gene Symbol	log2 hybridisation signal		Significance of difference in expression (EVT - VT q-value)	Magitude of difference in expression (EVT - VT log2 hybridisation signal)	Definition	Synonyms
	VT mean	EVT mean
ITGA5	8.67383	13.6566	0.000210607	4.98281	Homo sapiens integrin, alpha 5 (fibronectin receptor, alpha polypeptide) (ITGA5), mRNA.	CD49e; VLA5A; FNRA
ITGA1	6.22883	10.4866	2.53303e-06	4.25779	Homo sapiens integrin, alpha 1 (ITGA1), mRNA.	CD49a; VLA1
COL5A1	7.0131	10.4363	2.66184e-05	3.42317	Homo sapiens collagen, type V, alpha 1 (COL5A1), mRNA.
LAMB3	6.4486	9.79691	6.10694e-06	3.34831	Homo sapiens laminin, beta 3 (LAMB3), transcript variant 1, mRNA.	LAMNB1
FN1	6.92524	9.96985	1.55333e-05	3.0446	Homo sapiens fibronectin 1 (FN1), transcript variant 3, mRNA.	DKFZp686H0342; DKFZp686I1370; MSF; CIG; LETS; DKFZp686O13149; FN; DKFZp686F10164; FINC
FN1	6.8786	9.85709	2.31392e-05	2.9785	Homo sapiens fibronectin 1 (FN1), transcript variant 6, mRNA.	DKFZp686H0342; DKFZp686I1370; MSF; CIG; LETS; DKFZp686O13149; FN; DKFZp686F10164; FINC
LAMA3	6.22302	8.7562	8.88958e-05	2.53318	Homo sapiens laminin, alpha 3 (LAMA3), transcript variant 1, mRNA.	LOCS; E170; lama3a; LAMNA
COL4A1	12.4004	14.9307	0.000109394	2.53029	Homo sapiens collagen, type IV, alpha 1 (COL4A1), mRNA.	arresten
CD44	7.68865	10.2019	0.00173861	2.51324	Homo sapiens CD44 molecule (Indian blood group) (CD44), transcript variant 4, mRNA.	LHR; CDW44; ECMR-III; MGC10468; MDU2; CSPG8; Pgp1; IN; MUTCH-I; MIC4; MDU3; MC56; HCELL
LAMA4	6.94979	9.16231	0.00756932	2.21252	Homo sapiens laminin, alpha 4 (LAMA4), mRNA.	LAMA3; DKFZp686D23145; LAMA4*-1
ITGA3	8.06188	10.0106	0.000314682	1.9487	Homo sapiens integrin, alpha 3 (antigen CD49C, alpha 3 subunit of VLA-3 receptor) (ITGA3), transcript variant a, mRNA.	GAP-B3; FLJ34704; VLA3a; VL3A; MSK18; VCA-2; FLJ34631; GAPB3; CD49C
LAMA3	6.13619	8.06661	0.00113855	1.93042	Homo sapiens laminin, alpha 3 (LAMA3), transcript variant 1, mRNA.	LOCS; E170; lama3a; LAMNA
FN1	6.24283	8.09637	0.00119913	1.85354	Homo sapiens fibronectin 1 (FN1), transcript variant 7, mRNA.	DKFZp686H0342; DKFZp686I1370; MSF; CIG; LETS; DKFZp686O13149; FN; DKFZp686F10164; FINC
COL4A2	8.91015	10.4961	0.00271696	1.58595	Homo sapiens collagen, type IV, alpha 2 (COL4A2), mRNA.	FLJ22259; DKFZp686I14213
COL6A1	6.58812	7.94038	0.000781243	1.35226	Homo sapiens collagen, type VI, alpha 1 (COL6A1), mRNA.	OPLL
LAMA4	6.59027	7.84748	0.00984017	1.25721	Homo sapiens laminin, alpha 4 (LAMA4), mRNA.	LAMA3; DKFZp686D23145; LAMA4*-1
ITGB1	13.4043	14.4939	0.000344129	1.08958	Homo sapiens integrin, beta 1 (fibronectin receptor, beta polypeptide, antigen CD29 includes MDF2, MSK12) (ITGB1), transcript variant 1A, mRNA.	GPIIA; VLAB; MDF2; FNRB; CD29; MSK12
GP1BA	6.96918	7.63528	0.00183112	0.666097	Homo sapiens glycoprotein Ib (platelet), alpha polypeptide (GP1BA), mRNA.	MGC34595; CD42B; GP1B; BSS; CD42b-alpha
LAMB4	6.9422	6.38281	0.000753265	-0.559388	Homo sapiens laminin, beta 4 (LAMB4), mRNA.
ITGB8	7.01301	6.27624	0.00140301	-0.73677	Homo sapiens integrin, beta 8 (ITGB8), mRNA.
COL1A2	8.11603	6.91534	0.00310353	-1.20069	Homo sapiens collagen, type I, alpha 2 (COL1A2), mRNA.	OI4
LAMA5	14.0297	12.5058	0.00176434	-1.52389	Homo sapiens laminin, alpha 5 (LAMA5), mRNA.	KIAA1907
LAMB1	9.91333	7.8651	0.00150451	-2.04823	Homo sapiens laminin, beta 1 (LAMB1), mRNA.	MGC142015; CLM
LAMB1	10.8722	8.50139	0.000132332	-2.37081	Homo sapiens laminin, beta 1 (LAMB1), mRNA.	MGC142015; CLM
ITGB5	10.5882	6.51537	3.45593e-06	-4.07285	Homo sapiens integrin, beta 5 (ITGB5), mRNA. XM_944688 XM_944693	FLJ26658
ITGB5	11.8664	7.61797	2.14821e-06	-4.2484	Homo sapiens integrin, beta 5 (ITGB5), mRNA. XM_944688 XM_944693	FLJ26658
ITGB5	13.5422	8.4987	1.16254e-06	-5.04348	Homo sapiens integrin, beta 5 (ITGB5), mRNA. XM_944688 XM_944693	FLJ26658
This Table includes transcripts recognised by more than one probe on the microarray.

## Sheet: Fatty acid metabolism
Transcripts signficantly altered (q<0.01) that are involved in the Fatty acid metabolism pathway Kegg ID 00071.
Gene Symbol	log2 hybridisation signal		Significance of difference in expression (EVT - VT q-value)	Magitude of difference in expression (EVT - VT log2 hybridisation signal)	Definition	Synonyms
	VT mean	EVT mean
ACSL4	9.32999	11.6393	0.00177767	2.30932	Homo sapiens acyl-CoA synthetase long-chain family member 4 (ACSL4), transcript variant 1, mRNA.	MRX68; FACL4; ACS4; MRX63; LACS4
ALDH2	9.38933	10.5108	0.00157476	1.1215	Homo sapiens aldehyde dehydrogenase 2 family (mitochondrial) (ALDH2), nuclear gene encoding mitochondrial protein, mRNA.	ALDM; ALDH-E2; ALDHI; MGC1806
ACAT1	10.2205	9.6241	0.00456647	-0.596415	Homo sapiens acetyl-Coenzyme A acetyltransferase 1 (ACAT1), nuclear gene encoding mitochondrial protein, mRNA.	MAT; ACAT; THIL; T2
HADHB	9.42741	8.79441	0.00396591	-0.633005	Homo sapiens hydroxyacyl-Coenzyme A dehydrogenase/3-ketoacyl-Coenzyme A thiolase/enoyl-Coenzyme A hydratase (trifunctional protein), beta subunit (HADHB), nuclear gene encoding mitochondrial protein, mRNA.	MGC87480; TP-BETA; MSTP029
ACAA1	9.79649	8.95457	0.00177017	-0.841916	Homo sapiens acetyl-Coenzyme A acyltransferase 1 (peroxisomal 3-oxoacyl-Coenzyme A thiolase) (ACAA1), nuclear gene encoding mitochondrial protein, mRNA.	THIO; ACAA; PTHIO
ACADSB	7.13182	6.24289	0.00278029	-0.88893	Homo sapiens acyl-Coenzyme A dehydrogenase, short/branched chain (ACADSB), nuclear gene encoding mitochondrial protein, mRNA.	ACAD7; 2-MEBCAD; SBCAD
CPT2	11.3232	10.2869	0.0035173	-1.03637	Homo sapiens carnitine palmitoyltransferase II (CPT2), nuclear gene encoding mitochondrial protein, mRNA.	CPTASE; CPT1
ALDH3A2	7.58655	6.51105	0.00124038	-1.0755	Homo sapiens aldehyde dehydrogenase 3 family, member A2 (ALDH3A2), transcript variant 1, mRNA.	DKFZp686E23276; FALDH; ALDH10; FLJ20851; SLS
EHHADH	7.66893	6.52778	0.00297159	-1.14115	Homo sapiens enoyl-Coenzyme A, hydratase/3-hydroxyacyl Coenzyme A dehydrogenase (EHHADH), mRNA.	ECHD; LBFP; PBFE; MGC120586; LBP
ACADL	7.38214	6.07182	2.7883e-06	-1.31032	Homo sapiens acyl-Coenzyme A dehydrogenase, long chain (ACADL), nuclear gene encoding mitochondrial protein, mRNA.	LCAD; ACAD4
ECHS1	11.5775	10.2192	0.0024308	-1.35827	Homo sapiens enoyl Coenzyme A hydratase, short chain, 1, mitochondrial (ECHS1), nuclear gene encoding mitochondrial protein, mRNA.	SCEH
ALDH3A2	8.72519	7.20556	0.000515503	-1.51964	Homo sapiens aldehyde dehydrogenase 3 family, member A2 (ALDH3A2), transcript variant 2, mRNA.	DKFZp686E23276; FALDH; ALDH10; FLJ20851; SLS
HADH	10.8862	8.88998	1.16059e-05	-1.99626	Homo sapiens hydroxyacyl-Coenzyme A dehydrogenase (HADH), nuclear gene encoding mitochondrial protein, mRNA.	HHF4; HADH1; MGC8392; HADHSC; M/SCHAD; HAD; SCHAD
ALDH7A1	12.4678	9.31008	4.6462e-05	-3.15775	Homo sapiens aldehyde dehydrogenase 7 family, member A1 (ALDH7A1), mRNA.	ATQ1; EPD; PDE
ALDH7A1	13.132	9.75391	4.49326e-06	-3.37812	Homo sapiens aldehyde dehydrogenase 7 family, member A1 (ALDH7A1), mRNA.	ATQ1; EPD; PDE
This Table includes transcripts recognised by more than one probe on the microarray.
